# Supplementary material for: Allometry and Ecology of the Bilaterian Gut Microbiome
Source: mBio. 2018 Mar 27;9(2):e00319-18. doi: 10.1128/mBio.00319-18 (PMC5874926; doi:10.1128/mBio.00319-18)
Supplement: Table S1 [file mbo002183790st1.xlsx]

## Sheet: list
#SampleID	SRA Accession #	BarcodeSequence	LinkerPrimerSequence	SubjectID	Date Collected	Location	Latitude	Longitude	Country	sample_type	species common name	genus	species	subspecies	extraction_kit	miseq_run_number*	Weight_of_sample_extracted	Measured_Weight_of_Animal	Researched_Weight_of_Animal_g	Weight_to_use	habitat	Diet	readCount**	filteredReadCount***	numOtus****	numOtus1K*****
Alpaca.0.Feces.1.1	SRS2444595	TGCATACACTGGACTTGGTGTAAG	TGCTGCCTCCCGTAGGAGT	0		Elizabethtown, PA Fair	N 40.152872°	W 76.602745°	USA	Feces	Alpaca	vicugna	pacos		MOBIO POWERSOIL HTP	2	0.1681	NA	60000	60000	domestic	Herbivore	155723	99085	26140	773.565
AmericanGuineaPig.0.Feces.1.1	SRS2444597	TGCATACACTGGACTTCCAACTTC	TGCTGCCTCCCGTAGGAGT	0		Elizabethtown, PA Fair	N 40.152872°	W 76.602745°	USA	Feces	Guinea Pig	cavia	porcellus		MOBIO POWERSOIL HTP	2	0.1017	NA	800	800	domestic	Herbivore	41680	24429	1894	351.646
BeardedDragon.0.Feces.1.1	SRS2444596	AATTGTGTCGGACGTGATCCGCTA	TGCTGCCTCCCGTAGGAGT	0		Philadelphia, PA	N 39.952584°	W 75.165222°	USA	Feces	Bearded Dragon	pogona	barbata		MOBIO POWERSOIL HTP	1	0.0758	NA	396.5	396.5	domestic	Omnivore	35515	30102	2184	247.807
Bedbug.1.Gut.1.1	SRS2444598	GCTGTACGGATTAAGGCGCTCCTT	TGCTGCCTCCCGTAGGAGT	1		Philadelphia, PA	N 39.952584°	W 75.165222°	USA	Gut	Bedbug	cimex	lectularius		Qiagen UCP Pathogen Mini Kit	2	NA	0.0009	NA	0.0009	lab	Carnivore	7093	5153	23	11.9363
Bedbug.3.Gut.1.1	SRS2444600	GCTGTACGGATTACAATAGACACC	TGCTGCCTCCCGTAGGAGT	3		Philadelphia, PA	N 39.952584°	W 75.165222°	USA	Gut	Bedbug	cimex	lectularius		Qiagen UCP Pathogen Mini Kit	2	NA	0.0032	NA	0.0032	lab	Carnivore	47260	34686	33	3.12684
Bedbug.6.Gut.1.1	SRS2444603	GCTGTACGGATTGTTCTCTTCTCG	TGCTGCCTCCCGTAGGAGT	6		Philadelphia, PA	N 39.952584°	W 75.165222°	USA	Gut	Bedbug	cimex	lectularius		Qiagen UCP Pathogen Mini Kit	2	NA	0.0026	NA	0.0026	lab	Carnivore	6537	4465	26	16.3275
Bee.M1.Gut.1.1	SRS2444784	GCTGTACGGATTGCCTAGCCCAAT	TGCTGCCTCCCGTAGGAGT	M1		Philadelphia, PA	N 39.952584°	W 75.165222°	USA	Gut	Western Honey Bee	apis	mellifera		Qiagen UCP Pathogen Mini Kit	2	NA	0.0882	NA	0.0882	wild	Herbivore	102889	66277	397	55.8163
Bee.M2.Gut.1.1	SRS2444782	GCTGTACGGATTTCACCTCCTTGT	TGCTGCCTCCCGTAGGAGT	M2		Philadelphia, PA	N 39.952584°	W 75.165222°	USA	Gut	Long-horned Bee	melissodes	bimaculata		Qiagen UCP Pathogen Mini Kit	2	NA	0.0924	NA	0.0924	wild	Herbivore	38179	16117	103	24.562
Bee.M3.Gut.1.1	SRS2444783	GCTGTACGGATTTACCGAAGGTAT	TGCTGCCTCCCGTAGGAGT	M3		Philadelphia, PA	N 39.952584°	W 75.165222°	USA	Gut	European Wool Carder Bee	anthidium	manicatum		Qiagen UCP Pathogen Mini Kit	2	NA	0.0649	NA	0.0649	wild	Herbivore	49185	26815	33	8.01522
Bee.M4.Gut.1.1	SRS2444788	GCTGTACGGATTATGTGTGTAGAC	TGCTGCCTCCCGTAGGAGT	M4		Philadelphia, PA	N 39.952584°	W 75.165222°	USA	Gut	Two-spotted Bumble Bee	bombus	bimaculatus		Qiagen UCP Pathogen Mini Kit	2	NA	0.2522	NA	0.2522	wild	Herbivore	65327	42732	109	22.7565
Bee.R2.Gut.1.1	SRS2444787	ATCACCAGGTGTGATGTATGTGGT	TGCTGCCTCCCGTAGGAGT	R2		Rose Valley, PA	N 39.896223°	W 75.384915°	USA	Gut	Two-spotted Bumble Bee	bombus	bimaculatus		Qiagen UCP Mini Pathogen Kit	2	NA	0.1277	NA	0.1277	wild	Herbivore	45918	31317	96	17.1073
Bonobo.IKpp3158.Feces.1.1	SRS2444921	TACAGCGCATACGCATAGCATCAA	TGCTGCCTCCCGTAGGAGT	IKpp3158	2011-03-21	Ikela	S 1°11.200'	E 23°44.790'	Democratic Republic of the Congo	Feces	Bonobo	pan	paniscus		MOBIO POWERSOIL HTP	1	NA	NA	35000	35000	wild	Omnivore	48096	38486	1423	196.544
Bonobo.IKpp3276.Feces.1.1	SRS2444920	TACAGCGCATACATTCGGTAGTGC	TGCTGCCTCCCGTAGGAGT	IKpp3276	2011-03-21	Ikela	S 1°06'41.2"	E 23°36'55.4"	Democratic Republic of the Congo	Feces	Bonobo	pan	paniscus		MOBIO POWERSOIL HTP	1	NA	NA	35000	35000	wild	Omnivore	54461	43730	1903	200.852
Bonobo.IKpp3358.Feces.1.1	SRS2444919	TACAGCGCATACGACTTCATGCGA	TGCTGCCTCCCGTAGGAGT	IKpp3358	2011-04-11	Ikela	S 1°07'47"	E 23°37'25"	Democratic Republic of the Congo	Feces	Bonobo	pan	paniscus		MOBIO POWERSOIL HTP	1	NA	NA	35000	35000	wild	Omnivore	47222	37765	2478	273.307
Bonobo.IKpp3469.Feces.1.1	SRS2444918	TACAGCGCATACAAGACAGCTATC	TGCTGCCTCCCGTAGGAGT	IKpp3469	2011-07-07	Ikela	S 1°07.724'	E 23°41.576	Democratic Republic of the Congo	Feces	Bonobo	pan	paniscus		MOBIO POWERSOIL HTP	1	NA	NA	35000	35000	wild	Omnivore	122817	102222	3718	252.071
Bonobo.IKpp3513.Feces.1.1	SRS2444917	TACAGCGCATACCAACGTGCTCCA	TGCTGCCTCCCGTAGGAGT	IKpp3513	2011-07-09	Ikela	S 1°07'03.4"	E 23°38'34.4	Democratic Republic of the Congo	Feces	Bonobo	pan	paniscus		MOBIO POWERSOIL HTP	1	NA	NA	35000	35000	wild	Omnivore	81962	67141	4673	327.143
Bonobo.IKpp3650.Feces.1.1	SRS2444916	TACAGCGCATACATCCCTACGGAA	TGCTGCCTCCCGTAGGAGT	IKpp3650	2011-12-14	Ikela	S 1°07'38.3"	E 23°37'30.6"	Democratic Republic of the Congo	Feces	Bonobo	pan	paniscus		MOBIO POWERSOIL HTP	1	NA	NA	35000	35000	wild	Omnivore	54407	39485	2454	257.657
Bonobo.IKpp3701.Feces.1.1	SRS2444915	TACAGCGCATACTGTAAGACTTGG	TGCTGCCTCCCGTAGGAGT	IKpp3701	2011-12-20	Ikela	S 1°08.677'	E 23°41.501'	Democratic Republic of the Congo	Feces	Bonobo	pan	paniscus		MOBIO POWERSOIL HTP	1	NA	NA	35000	35000	wild	Omnivore	143290	116141	4482	266.419
Bonobo.IKpp3777.Feces.1.1	SRS2444925	TACAGCGCATACACGCGAACTAAT	TGCTGCCTCCCGTAGGAGT	IKpp3777	2012-01-05	Ikela	S 1°07.390"	E 23°37.308	Democratic Republic of the Congo	Feces	Bonobo	pan	paniscus		MOBIO POWERSOIL HTP	1	NA	NA	35000	35000	wild	Omnivore	40243	32682	2473	271.088
Bonobo.IKpp4184.Feces.1.1	SRS2444924	TACAGCGCATACCGTGACAATAGT	TGCTGCCTCCCGTAGGAGT	IKpp4184	2014-10-18	Ikela	S 1°07'43.7"	E 23°39'49.9"	Democratic Republic of the Congo	Feces	Bonobo	pan	paniscus		MOBIO POWERSOIL HTP	1	NA	NA	35000	35000	wild	Omnivore	41368	33586	1358	192.511
Bonobo.IKpp4214.Feces.1.1	SRS2444558	TACAGCGCATACAGTTGTAGTCCG	TGCTGCCTCCCGTAGGAGT	IKpp4214	2014-11-27	Ikela	S 1°09'19.7"	E 23°37'10.2"	Democratic Republic of the Congo	Feces	Bonobo	pan	paniscus		MOBIO POWERSOIL HTP	1	NA	NA	35000	35000	wild	Omnivore	129916	99430	3274	214.649
Bonobo.KRpp02.Feces.1.1	SRS2444559	TACAGCGCATACAACTTTCAGGAG	TGCTGCCTCCCGTAGGAGT	KRpp02	2006-09-28	Kokolopori	N 0°12'43.21"	E 22°51'09.45"	Democratic Republic of the Congo	Feces	Bonobo	pan	paniscus		MOBIO POWERSOIL HTP	1	NA	NA	35000	35000	wild	Omnivore	90919	73484	2817	218.866
Bonobo.KRpp05.Feces.1.1	SRS2444560	TACAGCGCATACTGCACGTGATAA	TGCTGCCTCCCGTAGGAGT	KRpp05	2006-09-29	Kokolopori	N 0°12'43.21"	E 22°51'09.45"	Democratic Republic of the Congo	Feces	Bonobo	pan	paniscus		MOBIO POWERSOIL HTP	1	NA	NA	35000	35000	wild	Omnivore	92500	73722	3807	285.053
Bonobo.KRpp07.Feces.1.1	SRS2444561	TACAGCGCATACGGTTCGGTCCAT	TGCTGCCTCCCGTAGGAGT	KRpp07	2006-10-21	Kokolopori	N 0°12'43.21"	E 22°51'09.45"	Democratic Republic of the Congo	Feces	Bonobo	pan	paniscus		MOBIO POWERSOIL HTP	1	NA	NA	35000	35000	wild	Omnivore	124533	101211	6229	313.2
Bonobo.KRpp10.Feces.1.1	SRS2444562	TACAGCGCATACGCATCAGAGTTA	TGCTGCCTCCCGTAGGAGT	KRpp10	2006-10-21	Kokolopori	N 0°12'43.21"	E 22°51'09.45"	Democratic Republic of the Congo	Feces	Bonobo	pan	paniscus		MOBIO POWERSOIL HTP	1	NA	NA	35000	35000	wild	Omnivore	63571	51616	4211	327.193
Bonobo.KRpp12.Feces.1.1	SRS2444563	TACAGCGCATACTTGATCCGGTAG	TGCTGCCTCCCGTAGGAGT	KRpp12	2006-10-28	Kokolopori	N 0°12'43.21"	E 22°51'09.45"	Democratic Republic of the Congo	Feces	Bonobo	pan	paniscus		MOBIO POWERSOIL HTP	1	NA	NA	35000	35000	wild	Omnivore	97221	78565	4229	256.835
Bonobo.KRpp21.Feces.1.1	SRS2444564	TACAGCGCATACCGACTCTAAACG	TGCTGCCTCCCGTAGGAGT	KRpp21	2006-11-07	Kokolopori	N 0°12'43.21"	E 22°51'09.45"	Democratic Republic of the Congo	Feces	Bonobo	pan	paniscus		MOBIO POWERSOIL HTP	1	NA	NA	35000	35000	wild	Omnivore	62977	49616	2693	227.089
Bonobo.KRpp33.Feces.1.1	SRS2444565	TACAGCGCATACTGTGGCTCGTGT	TGCTGCCTCCCGTAGGAGT	KRpp33	2006-12-06	Kokolopori	N 0°12'43.21"	E 22°51'09.45"	Democratic Republic of the Congo	Feces	Bonobo	pan	paniscus		MOBIO POWERSOIL HTP	1	NA	NA	35000	35000	wild	Omnivore	57137	45870	2278	219.179
Bonobo.KRpp35.Feces.1.1	SRS2444566	TACAGCGCATACAGGGTGACTTTA	TGCTGCCTCCCGTAGGAGT	KRpp35	2006-12-07	Kokolopori	N 0°12'43.21"	E 22°51'09.45"	Democratic Republic of the Congo	Feces	Bonobo	pan	paniscus		MOBIO POWERSOIL HTP	1	NA	NA	35000	35000	wild	Omnivore	83112	67147	2988	217.607
Bonobo.KRpp52.Feces.1.1	SRS2444567	TACAGCGCATACTTCTGAGAGGTA	TGCTGCCTCCCGTAGGAGT	KRpp52	2006-12-19	Kokolopori	N 0°12'43.21"	E 22°51'09.45"	Democratic Republic of the Congo	Feces	Bonobo	pan	paniscus		MOBIO POWERSOIL HTP	1	NA	NA	35000	35000	wild	Omnivore	74985	56150	3774	282.207
Bonobo.KRpp57.Feces.1.1	SRS2444589	TACAGCGCATACACAACACTCCGA	TGCTGCCTCCCGTAGGAGT	KRpp57	2006-12-19	Kokolopori	N 0°12'43.21"	E 22°51'09.45"	Democratic Republic of the Congo	Feces	Bonobo	pan	paniscus		MOBIO POWERSOIL HTP	1	NA	NA	35000	35000	wild	Omnivore	26994	22189	2021	287.168
Bonobo.KRpp67.Feces.1.1	SRS2444588	TACAGCGCATACCTGATCCATCTT	TGCTGCCTCCCGTAGGAGT	KRpp67	2007-01-04	Kokolopori	N 0°12'43.21"	E 22°51'09.45"	Democratic Republic of the Congo	Feces	Bonobo	pan	paniscus		MOBIO POWERSOIL HTP	1	NA	NA	35000	35000	wild	Omnivore	145214	114947	5807	284.097
Bonobo.LGpp4327.Feces.1.1	SRS2444584	TACAGCGCATACCTGTCAGTGACC	TGCTGCCTCCCGTAGGAGT	LGpp4327	2016-01-08	Lingunda	N 0°34'50.7"	E 20°47'51.2"	Democratic Republic of the Congo	Feces	Bonobo	pan	paniscus		MOBIO POWERSOIL HTP	1	NA	NA	35000	35000	wild	Omnivore	66084	54411	3448	297.215
Bonobo.LKpp645.Feces.1.1	SRS2444587	TACAGCGCATACTGGCAAATCTAG	TGCTGCCTCCCGTAGGAGT	LKpp645	2006-03-24	Lui-kotal	S 2°45.802	E 20°22.718	Democratic Republic of the Congo	Feces	Bonobo	pan	paniscus		MOBIO POWERSOIL HTP	1	NA	NA	35000	35000	wild	Omnivore	90205	74385	3759	296.014
Bonobo.LKpp647.Feces.1.1	SRS2444586	TACAGCGCATACGTCGTCCAAATG	TGCTGCCTCCCGTAGGAGT	LKpp647	2006-03-28	Lui-kotal	S 2°45.802	E 20°22.718	Democratic Republic of the Congo	Feces	Bonobo	pan	paniscus		MOBIO POWERSOIL HTP	1	NA	NA	35000	35000	wild	Omnivore	107963	88766	4609	272.4
Bonobo.LKpp653.Feces.1.1	SRS2444592	TACAGCGCATACCGCAGATTAGTA	TGCTGCCTCCCGTAGGAGT	LKpp653	2006-04-06	Lui-kotal	S 2°45.802	E 20°22.718	Democratic Republic of the Congo	Feces	Bonobo	pan	paniscus		MOBIO POWERSOIL HTP	1	NA	NA	35000	35000	wild	Omnivore	102788	81932	2716	241.228
Bonobo.LKpp661.Feces.1.1	SRS2444593	TACAGCGCATACCGGGTGTTTGCT	TGCTGCCTCCCGTAGGAGT	LKpp661	2006-05-05	Lui-kotal	S 2°45.802	E 20°22.718	Democratic Republic of the Congo	Feces	Bonobo	pan	paniscus		MOBIO POWERSOIL HTP	1	NA	NA	35000	35000	wild	Omnivore	119724	95547	5181	304.449
Bonobo.LKpp665.Feces.1.1	SRS2444723	TACAGCGCATACTGCCGTATGCCA	TGCTGCCTCCCGTAGGAGT	LKpp665	2006-05-11	Lui-kotal	S 2°45.802	E 20°22.718	Democratic Republic of the Congo	Feces	Bonobo	pan	paniscus		MOBIO POWERSOIL HTP	1	NA	NA	35000	35000	wild	Omnivore	54560	39163	3509	326.179
Bonobo.LKpp668.Feces.1.1	SRS2444724	TACAGCGCATACCGCTCACAGAAT	TGCTGCCTCCCGTAGGAGT	LKpp668	2006-05-11	Lui-kotal	S 2°45.802	E 20°22.718	Democratic Republic of the Congo	Feces	Bonobo	pan	paniscus		MOBIO POWERSOIL HTP	1	NA	NA	35000	35000	wild	Omnivore	39885	31913	1701	256.694
Bonobo.LKpp670.Feces.1.1	SRS2444721	TACAGCGCATACGCTTGAGCTTGA	TGCTGCCTCCCGTAGGAGT	LKpp670	2006-05-11	Lui-kotal	S 2°45.802	E 20°22.718	Democratic Republic of the Congo	Feces	Bonobo	pan	paniscus		MOBIO POWERSOIL HTP	1	NA	NA	35000	35000	wild	Omnivore	112082	90313	6206	335.285
Bonobo.LKpp682.Feces.1.1	SRS2444722	TACAGCGCATACGGTTATTTGGCG	TGCTGCCTCCCGTAGGAGT	LKpp682	2006-05-19	Lui-kotal	S 2°45.802	E 20°22.718	Democratic Republic of the Congo	Feces	Bonobo	pan	paniscus		MOBIO POWERSOIL HTP	1	NA	NA	35000	35000	wild	Omnivore	78232	63111	3226	295.671
Bonobo.LKpp685.Feces.1.1	SRS2444719	TACAGCGCATACTTGACCGCGGTT	TGCTGCCTCCCGTAGGAGT	LKpp685	2006-05-19	Lui-kotal	S 2°45.802	E 20°22.718	Democratic Republic of the Congo	Feces	Bonobo	pan	paniscus		MOBIO POWERSOIL HTP	1	NA	NA	35000	35000	wild	Omnivore	58159	46371	2327	247.806
Bonobo.LKpp686.Feces.1.1	SRS2444720	TACAGCGCATACTCAGTTCTCGTT	TGCTGCCTCCCGTAGGAGT	LKpp686	2006-05-24	Lui-kotal	S 2°45.802	E 20°22.718	Democratic Republic of the Congo	Feces	Bonobo	pan	paniscus		MOBIO POWERSOIL HTP	1	NA	NA	35000	35000	wild	Omnivore	76953	64165	4503	328.292
Bonobo.TLpp3793.Feces.1.1	SRS2444717	TACAGCGCATACGCCTGTCTGCAA	TGCTGCCTCCCGTAGGAGT	TL2pp3793	2012-10-09	TL2	S 2.71434°	E 25.13563°	Democratic Republic of the Congo	Feces	Bonobo	pan	paniscus		MOBIO POWERSOIL HTP	1	NA	NA	35000	35000	wild	Omnivore	22972	17833	1541	246.265
Bonobo.TLpp3797.Feces.1.1	SRS2444718	TACAGCGCATACATTGACCGGTCA	TGCTGCCTCCCGTAGGAGT	TL2pp3797	2012-10-09	TL2	S 2.71464°	E 25.13543°	Democratic Republic of the Congo	Feces	Bonobo	pan	paniscus		MOBIO POWERSOIL HTP	1	NA	NA	35000	35000	wild	Omnivore	101667	83415	4333	266.706
Bonobo.TLpp3814.Feces.1.1	SRS2444725	TACAGCGCATACTACACAAGTCGC	TGCTGCCTCCCGTAGGAGT	TL2pp3814	2012-11-19	TL2	S 2.73634°	E 25.11536°	Democratic Republic of the Congo	Feces	Bonobo	pan	paniscus		MOBIO POWERSOIL HTP	1	NA	NA	35000	35000	wild	Omnivore	131289	105133	5673	271.34
Bonobo.TLpp3816.Feces.1.1	SRS2444727	TACAGCGCATACGGTTCCATTAGG	TGCTGCCTCCCGTAGGAGT	TL2pp3816	2012-11-19	TL2	S 2.73634°	E 25.11536°	Democratic Republic of the Congo	Feces	Bonobo	pan	paniscus		MOBIO POWERSOIL HTP	1	NA	NA	35000	35000	wild	Omnivore	83666	67843	3246	225.995
Bonobo.TLpp3820.Feces.1.1	SRS2444861	TACAGCGCATACGTGTTAGATGTG	TGCTGCCTCCCGTAGGAGT	TL2pp3820	2012-11-19	TL2	S 2.69626°	E 25.13756°	Democratic Republic of the Congo	Feces	Bonobo	pan	paniscus		MOBIO POWERSOIL HTP	1	NA	NA	35000	35000	wild	Omnivore	69760	55868	3666	275.1
Bonobo.TLpp3821.Feces.1.1	SRS2444862	TACAGCGCATACAGCTATGTATGG	TGCTGCCTCCCGTAGGAGT	TL2pp3821	2012-11-19	TL2	S 2.69672°	E 25.13752°	Democratic Republic of the Congo	Feces	Bonobo	pan	paniscus		MOBIO POWERSOIL HTP	1	NA	NA	35000	35000	wild	Omnivore	48434	39491	3366	312.759
Bonobo.TLpp3824.Feces.1.1	SRS2444860	TACAGCGCATACGTAAATTCAGGC	TGCTGCCTCCCGTAGGAGT	TL2pp3824	2012-11-19	TL2	S 2.69673°	E 25.13754°	Democratic Republic of the Congo	Feces	Bonobo	pan	paniscus		MOBIO POWERSOIL HTP	1	NA	NA	35000	35000	wild	Omnivore	61989	49307	3202	267.141
Bonobo.TLpp3826.Feces.1.1	SRS2444859	TACAGCGCATACCGCTACAACTCG	TGCTGCCTCCCGTAGGAGT	TL2pp3826	2012-11-19	TL2	S 2.69610°	E 25.13711°	Democratic Republic of the Congo	Feces	Bonobo	pan	paniscus		MOBIO POWERSOIL HTP	1	NA	NA	35000	35000	wild	Omnivore	51629	40932	2555	257.182
Bonobo.TLpp3838.Feces.1.1	SRS2444866	TACAGCGCATACTCGTCAAACCCG	TGCTGCCTCCCGTAGGAGT	TL2pp3838	2012-11-26	TL2	S 2.69751°	E 25.13761°	Democratic Republic of the Congo	Feces	Bonobo	pan	paniscus		MOBIO POWERSOIL HTP	1	NA	NA	35000	35000	wild	Omnivore	88684	71793	5012	299.399
Bonobo.TLpp3842.Feces.1.1	SRS2444865	TACAGCGCATACCGATCTTCGAGC	TGCTGCCTCCCGTAGGAGT	TL2pp3842	2012-11-26	TL2	S 2.69776°	E 25.13740°	Democratic Republic of the Congo	Feces	Bonobo	pan	paniscus		MOBIO POWERSOIL HTP	1	NA	NA	35000	35000	wild	Omnivore	83253	66391	4232	285.36
Bonobo.TLpp3856.Feces.1.1	SRS2444864	TACAGCGCATACCAACACATGCTG	TGCTGCCTCCCGTAGGAGT	TL2pp3856	2012-11-28	TL2	S 2.69353°	E 25.13725°	Democratic Republic of the Congo	Feces	Bonobo	pan	paniscus		MOBIO POWERSOIL HTP	1	NA	NA	35000	35000	wild	Omnivore	56251	45611	4163	322.391
Bonobo.TLpp3862.Feces.1.1	SRS2444863	TACAGCGCATACACTGATGGCCTC	TGCTGCCTCCCGTAGGAGT	TL2pp3862	2012-11-28	TL2	S 2.69321°	E 25.13744°	Democratic Republic of the Congo	Feces	Bonobo	pan	paniscus		MOBIO POWERSOIL HTP	1	NA	NA	35000	35000	wild	Omnivore	58248	45394	2966	255.714
Bonobo.TLpp3882.Feces.1.1	SRS2444868	TACAGCGCATACTTCTCCATCACA	TGCTGCCTCCCGTAGGAGT	TL2pp3882	2012-12-12	TL2	S 2.67151°	E 25.14455°	Democratic Republic of the Congo	Feces	Bonobo	pan	paniscus		MOBIO POWERSOIL HTP	1	NA	NA	35000	35000	wild	Omnivore	101499	77364	4238	266.953
Bonobo.TLpp3889.Feces.1.1	SRS2444867	TACAGCGCATACGCGTCCATGAAT	TGCTGCCTCCCGTAGGAGT	TL2pp3889	2012-12-12	TL2	S 2.67129°	E 25.14424°	Democratic Republic of the Congo	Feces	Bonobo	pan	paniscus		MOBIO POWERSOIL HTP	1	NA	NA	35000	35000	wild	Omnivore	88007	70852	3836	270.336
Bonobo.TLpp3905.Feces.1.1	SRS2444995	TACAGCGCATACGTGTTCCCAGAA	TGCTGCCTCCCGTAGGAGT	TL2pp3905	2012-11-26	TL2	S 2.69218°	E 25.13.760°	Democratic Republic of the Congo	Feces	Bonobo	pan	paniscus		MOBIO POWERSOIL HTP	1	NA	NA	35000	35000	wild	Omnivore	68448	55872	2979	242.076
Bonobo.TLpp3910.Feces.1.1	SRS2444996	TACAGCGCATACTTAGAGCCATGC	TGCTGCCTCCCGTAGGAGT	TL2pp3910	2012-10-09	TL2	S 2.71429°	E 25.13545°	Democratic Republic of the Congo	Feces	Bonobo	pan	paniscus		MOBIO POWERSOIL HTP	1	NA	NA	35000	35000	wild	Omnivore	57044	45494	3938	318.434
Bonobo.TLpp3911.Feces.1.1	SRS2444997	TACAGCGCATACACGGGTCATCAT	TGCTGCCTCCCGTAGGAGT	TL2pp3911	2013-01-08	TL2	S 2.71764°	E 25.13718°	Democratic Republic of the Congo	Feces	Bonobo	pan	paniscus		MOBIO POWERSOIL HTP	1	NA	NA	35000	35000	wild	Omnivore	55554	43684	1796	193.002
Bonobo.TLpp3915.Feces.1.1	SRS2444655	TACAGCGCATACAGTGTTTCGGAC	TGCTGCCTCCCGTAGGAGT	TL2pp3915	2013-01-08	TL2	S 2.71777°	E 25.13698°	Democratic Republic of the Congo	Feces	Bonobo	pan	paniscus		MOBIO POWERSOIL HTP	1	NA	NA	35000	35000	wild	Omnivore	108448	87989	2660	191.348
Bonobo.TLpp3916.Feces.1.1	SRS2444991	TACAGCGCATACTTAAGACAGTCG	TGCTGCCTCCCGTAGGAGT	TL2pp3916	2013-01-11	TL2	S 2.73126°	E 25.14773°	Democratic Republic of the Congo	Feces	Bonobo	pan	paniscus		MOBIO POWERSOIL HTP	1	NA	NA	35000	35000	wild	Omnivore	87121	64915	1571	151.917
Bonobo.TLpp3918.Feces.1.1	SRS2444703	TACAGCGCATACTAATCGGTGCCA	TGCTGCCTCCCGTAGGAGT	TL2pp3918	2013-01-11	TL2	S 2.73117°	E 25.14776°	Democratic Republic of the Congo	Feces	Bonobo	pan	paniscus		MOBIO POWERSOIL HTP	1	NA	NA	35000	35000	wild	Omnivore	111024	84315	1520	131.328
Bonobo.TLpp3925.Feces.1.1	SRS2444993	TACAGCGCATACACGATTCGAGTC	TGCTGCCTCCCGTAGGAGT	TL2pp3925	2013-02-14	TL2 (West)	S 2.73794°	E 25.08592°	Democratic Republic of the Congo	Feces	Bonobo	pan	paniscus		MOBIO POWERSOIL HTP	1	NA	NA	35000	35000	wild	Omnivore	67885	55133	3681	307.975
Bonobo.TLpp3926.Feces.1.1	SRS2444994	TACAGCGCATACATTCTCTCACGT	TGCTGCCTCCCGTAGGAGT	TL2pp3926	2013-02-14	TL2 (West)	S 2.73790°	E 25.08533°	Democratic Republic of the Congo	Feces	Bonobo	pan	paniscus		MOBIO POWERSOIL HTP	1	NA	NA	35000	35000	wild	Omnivore	57610	47348	2374	252.439
Bonobo.TLpp3927.Feces.1.1	SRS2444989	TACAGCGCATACTTCGATGCCGCA	TGCTGCCTCCCGTAGGAGT	TL2pp3927	2013-02-13	TL2	S 2.46740°	E 25.10224°	Democratic Republic of the Congo	Feces	Bonobo	pan	paniscus		MOBIO POWERSOIL HTP	1	NA	NA	35000	35000	wild	Omnivore	35788	26811	2242	279.372
Bonobo.TLpp3929.Feces.1.1	SRS2444990	TACAGCGCATACCCGAGGTATAAT	TGCTGCCTCCCGTAGGAGT	TL2pp3929	2013-02-13	TL2	S 2.46748°	E 25.10211°	Democratic Republic of the Congo	Feces	Bonobo	pan	paniscus		MOBIO POWERSOIL HTP	1	NA	NA	35000	35000	wild	Omnivore	46654	38437	3086	293.828
Bonobo.TLpp3932.Feces.1.1	SRS2445002	TACAGCGCATACCGTAGGTAGAGG	TGCTGCCTCCCGTAGGAGT	TL2pp3932	2013-02-15	TL2 (West)	S 2.73758°	E 25.08219°	Democratic Republic of the Congo	Feces	Bonobo	pan	paniscus		MOBIO POWERSOIL HTP	1	NA	NA	35000	35000	wild	Omnivore	95976	77196	4510	272.759
Bonobo.TLpp3936.Feces.1.1	SRS2445001	TACAGCGCATACGTAATGCGTAAC	TGCTGCCTCCCGTAGGAGT	TL2pp3936	2013-02-15	TL2 (West)	S 2.73733°	E 25.08259°	Democratic Republic of the Congo	Feces	Bonobo	pan	paniscus		MOBIO POWERSOIL HTP	1	NA	NA	35000	35000	wild	Omnivore	67424	53884	4703	335.772
Bonobo.TLpp3939.Feces.1.1	SRS2445004	AATTGTGTCGGACTGAAGGGCGAA	TGCTGCCTCCCGTAGGAGT	TL2pp3939	2013-02-15	TL2 (West)	S 2.73741°	E 25.08270°	Democratic Republic of the Congo	Feces	Bonobo	pan	paniscus		MOBIO POWERSOIL HTP	1	NA	NA	35000	35000	wild	Omnivore	68299	57128	4146	287.636
Bonobo.TLpp3940.Feces.1.1	SRS2445003	AATTGTGTCGGACGGATAACCTCC	TGCTGCCTCCCGTAGGAGT	TL2pp3940	2013-02-15	TL2 (West)	S 2.73773°	E 25.08260°	Democratic Republic of the Congo	Feces	Bonobo	pan	paniscus		MOBIO POWERSOIL HTP	1	NA	NA	35000	35000	wild	Omnivore	69505	58498	4367	301.408
Bonobo.TLpp3942.Feces.1.1	SRS2445007	AATTGTGTCGGATGCACGTGATAA	TGCTGCCTCCCGTAGGAGT	TL2pp3942	2013-02-15	TL2 (West)	S 2.73769°	E 25.08246°	Democratic Republic of the Congo	Feces	Bonobo	pan	paniscus		MOBIO POWERSOIL HTP	1	NA	NA	35000	35000	wild	Omnivore	70881	59187	4354	293.367
Bonobo.TLpp3943.Feces.1.1	SRS2445005	AATTGTGTCGGATGGTTGGTTACG	TGCTGCCTCCCGTAGGAGT	TL2pp3943	2013-02-13	TL2	S 2.46743°	E 25.10205°	Democratic Republic of the Congo	Feces	Bonobo	pan	paniscus		MOBIO POWERSOIL HTP	1	NA	NA	35000	35000	wild	Omnivore	77430	64933	3500	246.601
Bonobo.TLpp3944.Feces.1.1	SRS2445009	AATTGTGTCGGACACCCGATGGTT	TGCTGCCTCCCGTAGGAGT	TL2pp3944	2013-02-13	TL2	S 2.46740°	E 25.10197°	Democratic Republic of the Congo	Feces	Bonobo	pan	paniscus		MOBIO POWERSOIL HTP	1	NA	NA	35000	35000	wild	Omnivore	82318	67959	3248	227.215
Bonobo.TLpp3945.Feces.1.1	SRS2445006	AATTGTGTCGGACGATGCTGTTGA	TGCTGCCTCCCGTAGGAGT	TL2pp3945	2013-02-13	TL2	S 2.46741°	E 25.10191°	Democratic Republic of the Congo	Feces	Bonobo	pan	paniscus		MOBIO POWERSOIL HTP	1	NA	NA	35000	35000	wild	Omnivore	47358	39589	1973	202.54
Bonobo.TLpp3946.Feces.1.1	SRS2445010	AATTGTGTCGGATCGTGCGTGTTG	TGCTGCCTCCCGTAGGAGT	TL2pp3946	2013-02-13	TL2	S 2.46726°	E 25.10183°	Democratic Republic of the Congo	Feces	Bonobo	pan	paniscus		MOBIO POWERSOIL HTP	1	NA	NA	35000	35000	wild	Omnivore	45869	38192	2719	252.974
Bonobo.TLpp3948.Feces.1.1	SRS2445008	AATTGTGTCGGATTAACCTTCCTG	TGCTGCCTCCCGTAGGAGT	TL2pp3948	2013-02-13	TL2 (West)	S 2.47118°	E 25.08098°	Democratic Republic of the Congo	Feces	Bonobo	pan	paniscus		MOBIO POWERSOIL HTP	1	NA	NA	35000	35000	wild	Omnivore	53741	44435	2033	219.667
BoxElder.1.Gut.1.1	SRS2444668	ATCACCAGGTGTACCCAAGCGTTA	TGCTGCCTCCCGTAGGAGT	1		Philadelphia, PA	N 39.952584°	W 75.165222°	USA	Gut	Box elder	boisea	trivittata		Qiagen UCP Mini Pathogen Kit	2	NA	0.0475	NA	0.0475	wild	Herbivore	97182	64508	108	16.6824
BoxElder.2.Gut.1.1	SRS2444669	ATCACCAGGTGTTGTGAATTCGGA	TGCTGCCTCCCGTAGGAGT	2		Philadelphia, PA	N 39.952584°	W 75.165222°	USA	Gut	Box elder	boisea	trivittata		Qiagen UCP Mini Pathogen Kit	2	NA	0.0303	NA	0.0303	wild	Herbivore	33163	21539	21	7.46198
CaliforniaRabbit.0.Feces.1.1	SRS2444666	TGCATACACTGGAGTTGAGGCATT	TGCTGCCTCCCGTAGGAGT	0		Elizabethtown, PA Fair	N 40.152872°	W 76.602745°	USA	Feces	Rabbit	oryctolagus	cuniculus		MOBIO POWERSOIL HTP	2	0.2674	NA	2200	2200	domestic	Herbivore	65131	42008	1875	379.95
Cat.0.Feces.1.1	SRS2444667	TGCATACACTGGTCACCTCCTTGT	TGCTGCCTCCCGTAGGAGT	0		Allenwood, PA	N 41.107582°	W 76.898297°	USA	Feces	Cat	felis	catus		MOBIO POWERSOIL HTP	2	0.2579	6803.89	6800	6800	domestic	Carnivore	192365	117118	4485	179.53
CentralChimpanzee.BQptt481.Feces.1.1	SRS2444673	AATTGTGTCGGAACGACTGCATAA	TGCTGCCTCCCGTAGGAGT	BQptt481	2004-07-05	Belgique	N 3.37° et 3.45°	E 13.11° et 13.17°	Cameroon	Feces	Central Chimpanzee	pan	troglodytes	troglodytes	MOBIO POWERSOIL HTP	1	NA	NA	40000	40000	wild	Omnivore	40853	35169	3559	351.994
CentralChimpanzee.GTptt306.Feces.1.1	SRS2444672	AATTGTGTCGGATGCCGTATGCCA	TGCTGCCTCCCGTAGGAGT	GTptt306	2004-09-30	Goualougo Triangle	N 2.18227	E 16.53528	Republic of the Congo	Feces	Central Chimpanzee	pan	troglodytes	troglodytes	MOBIO POWERSOIL HTP	1	NA	NA	40000	40000	wild	Omnivore	20834	15598	976	198.497
CentralChimpanzee.MTptt350.Feces.1.1	SRS2444670	AATTGTGTCGGAGTTATCGCATGG	TGCTGCCTCCCGTAGGAGT	MTptt350	2004-02-29	Minta	N 4.58189	E 12.89094	Cameroon	Feces	Central Chimpanzee	pan	troglodytes	troglodytes	MOBIO POWERSOIL HTP	1	NA	NA	40000	40000	wild	Omnivore	23978	19806	3398	450.717
CentralChimpanzee.SYptt43.Feces.1.1	SRS2444671	AATTGTGTCGGAAAGACAGCTATC	TGCTGCCTCCCGTAGGAGT	SYptt43	2010-05-25	Sanaga Yong	N 4°51'59.14"	E 13°10'01.75"	Cameroon, sanctuary	Feces	Central Chimpanzee	pan	troglodytes	troglodytes	MOBIO POWERSOIL HTP	1	NA	NA	40000	40000	wild	Omnivore	70322	59993	5775	390.578
CentralChimpanzee.TCptt98.Feces.1.1	SRS2444674	AATTGTGTCGGACAACGTGCTCCA	TGCTGCCTCCCGTAGGAGT	TCptt98	2009-07-28	Tchimpounga	S 4°31'03.38"	E 11°49'55.93"	Republic of the Congo, sanctuary	Feces	Central Chimpanzee	pan	troglodytes	troglodytes	MOBIO POWERSOIL HTP	1	NA	NA	40000	40000	wild	Omnivore	89640	76825	7304	420.592
Cockatiel.1.Feces.1.1	SRS2444675	AATTGTGTCGGAACAACACTCCGA	TGCTGCCTCCCGTAGGAGT	1		Philadelphia, PA	N 39.952584°	W 75.165222°	USA	Feces	Cockatiel	nymphicus	hollandicus		MOBIO POWERSOIL HTP	1	0.0371	NA	80	80	domestic	Herbivore	45446	39127	1583	159.138
Cockatiel.2.Feces.1.1	SRS2444773	AATTGTGTCGGATCAGTTCTCGTT	TGCTGCCTCCCGTAGGAGT	2		Philadelphia, PA	N 39.952584°	W 75.165222°	USA	Feces	Cockatiel	nymphicus	hollandicus		MOBIO POWERSOIL HTP	1	0.0371	NA	80	80	domestic	Herbivore	39448	34752	84	13.3013
Cow.cvs1.Feces.1.1	SRS2444771	AATTGTGTCGGACGCTGTGGATTA	TGCTGCCTCCCGTAGGAGT	cvs1		Kennet Square, PA	N 39.846777°	W 75.711603°	USA	Feces	Cow	bos	taurus		MOBIO POWERSOIL HTP	1	NA	NA	750000	750000	domestic	Herbivore	71033	61034	9750	607.811
Cow.cvs3.Feces.1.1	SRS2444778	AATTGTGTCGGACGAGCTGTTACC	TGCTGCCTCCCGTAGGAGT	cvs3		Kennet Square, PA	N 39.846777°	W 75.711603°	USA	Feces	Cow	bos	taurus		MOBIO POWERSOIL HTP	1	NA	NA	750000	750000	domestic	Herbivore	65579	56588	12159	685.987
Cow.cvs4.Feces.1.1	SRS2444777	AATTGTGTCGGAGCCTGTCTGCAA	TGCTGCCTCCCGTAGGAGT	cvs4		Kennet Square, PA	N 39.846777°	W 75.711603°	USA	Feces	Cow	bos	taurus		MOBIO POWERSOIL HTP	1	NA	NA	750000	750000	domestic	Herbivore	19349	16131	4205	616.048
Cow.vsc2.Feces.1.1	SRS2444776	AATTGTGTCGGAGCGTCCATGAAT	TGCTGCCTCCCGTAGGAGT	vsc2		Kennet Square, PA	N 39.846777°	W 75.711603°	USA	Feces	Cow	bos	taurus		MOBIO POWERSOIL HTP	1	NA	NA	750000	750000	domestic	Herbivore	62230	53802	9336	632.581
Crab.1.Gut.1.1	SRS2444770	GCTGTACGGATTTTCTCTCGACAT	TGCTGCCTCCCGTAGGAGT	1		Philadelphia, PA	N 39.952584°	W 75.165222°	USA	Gut	Crab	callinectes	sapidus		Qiagen UCP Pathogen Mini Kit	2	0.0208	NA	675	675	wild	Omnivore	65567	44920	335	62.9091
Crab.8.Gut.1.1	SRS2444635	ATCACCAGGTGTTACCGCTTCTTC	TGCTGCCTCCCGTAGGAGT	8		Philadelphia, PA	N 39.952584°	W 75.165222°	USA	Gut	Crab	callinectes	sapidus		Qiagen UCP Mini Pathogen Kit	2	0.0029	NA	675	675	wild	Omnivore	38720	25421	276	41.9187
Cricket.1.Gut.1.1	SRS2444637	GCTGTACGGATTTAATACGGATCG	TGCTGCCTCCCGTAGGAGT	1		Philadelphia, PA	N 39.952584°	W 75.165222°	USA	Gut	Cricket	acheta	domesticus		Qiagen UCP Pathogen Mini Kit	2	NA	0.4999	NA	0.4999	wild	Omnivore	45740	29726	427	83.5657
Cricket.2.Gut.1.1	SRS2444638	GCTGTACGGATTACTCACAGGAAT	TGCTGCCTCCCGTAGGAGT	2		Philadelphia, PA	N 39.952584°	W 75.165222°	USA	Gut	Cricket	acheta	domesticus		Qiagen UCP Pathogen Mini Kit	2	NA	0.4778	NA	0.4778	wild	Omnivore	89922	57477	924	93.6049
Cricket.4.Gut.1.1	SRS2444632	GCTGTACGGATTCGGTCAATTGAC	TGCTGCCTCCCGTAGGAGT	4		Philadelphia, PA	N 39.952584°	W 75.165222°	USA	Gut	Cricket	acheta	domesticus		Qiagen UCP Pathogen Mini Kit	2	NA	0.2608	NA	0.2608	wild	Omnivore	82741	53351	2809	251.113
DaggerMoth.0.Gut.1.1	SRS2444824	GCTGTACGGATTAGCAGAACATCT	TGCTGCCTCCCGTAGGAGT	0		Philadelphia, PA	N 39.952584°	W 75.165222°	USA	Gut	DaggerMoth	acronicta	americana		Qiagen UCP Pathogen Mini Kit	2	NA	1.3573	NA	1.3573	wild	Herbivore	96533	66394	40	7.2391
DissectionBlank.BlankD4.DissectionBlank.1.1	SRS2444975	GCTGTACGGATTTCTCTACCACTC	TGCTGCCTCCCGTAGGAGT	BlankD4		NA	NA	NA	NA	Dissection_blank	Dissection blank	unknown_or_none	unknown_or_none		Qiagen UCP Pathogen Mini Kit	2	NA	NA	NA	NA	NA	NA	32	13	8	0
DissectionBlank.D1.Drosophila.1.1	SRS2444822	GCTGTACGGATTCGTGCTTAGGCT	TGCTGCCTCCCGTAGGAGT	D1		NA	NA	NA	NA	Dissection_blank	Dissection blank	unknown_or_none	unknown_or_none		Qiagen UCP Pathogen Mini Kit	2	NA	NA	NA	NA	NA	NA	32	17	11	0
DissectionBlank.D3.DissectionBlank.1.1	SRS2444974	GCTGTACGGATTTGGAGTAGGTGG	TGCTGCCTCCCGTAGGAGT	D3		NA	NA	NA	NA	Dissection_blank	Dissection blank	unknown_or_none	unknown_or_none		Qiagen UCP Pathogen Mini Kit	2	NA	NA	NA	NA	NA	NA	55	35	8	0
DissectionBlank.D5.blank.1.1	SRS2444977	TGGTCAACGATATTGGGTACACGT	TGCTGCCTCCCGTAGGAGT	D5		NA	NA	NA	NA	Dissection_blank	Dissection blank	unknown_or_none	unknown_or_none		Qiagen UCP Mini Pathogen Kit	2	NA	NA	NA	NA	NA	NA	528	337	117	0
DissectionBlank.D6.blank.1.1	SRS2444976	TGGTCAACGATAGATGTTCGCTAG	TGCTGCCTCCCGTAGGAGT	D6		NA	NA	NA	NA	Dissection_blank	Dissection blank	unknown_or_none	unknown_or_none		Qiagen UCP Mini Pathogen Kit	2	NA	NA	NA	NA	NA	NA	219	150	58	0
Dog.G.Feces.2.1	SRS2444979	TGCATACACTGGTGTCGCAAATAG	TGCTGCCTCCCGTAGGAGT	G	March, 2017	Wallingford, PA	N 39.893288°	W 75.363080°	USA	Feces	Dog	canis	lupus	familiaris	MOBIO POWERSOIL HTP	2	1.2502	NA	23000	23000	domestic	Carnivore	71370	48488	249	29.0271
Dog.O.Feces.1.1	SRS2444826	AATTGTGTCGGACGGGTGTTTGCT	TGCTGCCTCCCGTAGGAGT	O	March, 2017	Wallingford, PA	N 39.893288°	W 75.363080°	USA	Feces	Dog	canis	lupus	familiaris	MOBIO POWERSOIL HTP	1	0.0178	NA	21000	21000	domestic	Carnivore	60920	51085	568	69.0433
Dog.O.Feces.2.1	SRS2444825	TGCATACACTGGCATTCGTGGCGT	TGCTGCCTCCCGTAGGAGT	O	March, 2017	Wallingford, PA	N 39.893288°	W 75.363080°	USA	Feces	Dog	canis	lupus	familiaris	MOBIO POWERSOIL HTP	2	1.255	NA	22000	22000	domestic	Carnivore	81808	50424	932	87.3908
Drosophila.PSWD11_fall.Gut.1.1	SRS2444857	GCTGTACGGATTTCATGCTCCATT	TGCTGCCTCCCGTAGGAGT	PSWD11	March, 2017	Media, PA	N 39.916778°	W 75.387693°	USA	Gut	Drosophila	drosophila	melanogaster		Qiagen UCP Pathogen Mini Kit	2	NA	0.0011	NA	0.0011	wild	Herbivore	40084	29093	23	7.67224
Drosophila.PSWD13_2016.Gut.1.1	SRS2444711	GCTGTACGGATTATGGGTTCCGTC	TGCTGCCTCCCGTAGGAGT	PSWD13	March, 2017	Media, PA	N 39.916778°	W 75.387693°	USA	Gut	Drosophila	drosophila	melanogaster		Qiagen UCP Pathogen Mini Kit	2	NA	0.0014	NA	0.0014	wild	Herbivore	32963	24046	43	10.5977
Drosophila.PSWD14_2016.Gut.1.1	SRS2444709	GCTGTACGGATTTGTGCGATAACA	TGCTGCCTCCCGTAGGAGT	PSWD14	March, 2017	Media, PA	N 39.916778°	W 75.387693°	USA	Gut	Drosophila	drosophila	melanogaster		Qiagen UCP Pathogen Mini Kit	2	NA	0.0012	NA	0.0012	wild	Herbivore	66497	46259	249	37.657
Drosophila.PSWD2_spring.Gut.1.1	SRS2444705	GCTGTACGGATTACTTCCAACTTC	TGCTGCCTCCCGTAGGAGT	PSWD2	March, 2017	Media, PA	N 39.916778°	W 75.387693°	USA	Gut	Drosophila	drosophila	melanogaster		Qiagen UCP Pathogen Mini Kit	2	NA	0.0011	NA	0.0011	wild	Herbivore	35374	25805	30	8.18813
EagleOwl.2.Feces.1.1	SRS2444582	ATCACCAGGTGTCGTAATTGCCGC	TGCTGCCTCCCGTAGGAGT	2		Philadelphia, PA	N 39.952584°	W 75.165222°	USA	Feces	Eagle Owl	bubo	bubo		Qiagen UCP Mini Pathogen Kit	2	0.0927	NA	1750	1750	domestic	Carnivore	25810	15399	265	81.8468
EagleOwl.3.Feces.1.1	SRS2444583	ATCACCAGGTGTGTGGTGGTTTCC	TGCTGCCTCCCGTAGGAGT	3		Philadelphia, PA	N 39.952584°	W 75.165222°	USA	Feces	Eagle Owl	bubo	bubo		Qiagen UCP Mini Pathogen Kit	2	0.0766	NA	1750	1750	domestic	Carnivore	23423	14900	261	89.9555
EasternChimpanzee.BIpts0054.Feces.1.1	SRS2444568	TACAGCGCATACGTGGTCATCGTA	TGCTGCCTCCCGTAGGAGT	BIpts0054	2003-03-15	Babingi	S 0°03.487	E 25°35.339	Democratic Republic of the Congo	Feces	Eastern Chimpanzee	pan	troglodytes	schweinfurthii	MOBIO POWERSOIL HTP	1	NA	NA	40000	40000	wild	Omnivore	72527	59584	1848	215.198
EasternChimpanzee.BIpts0055.Feces.1.1	SRS2444569	TACAGCGCATACTGGTTGGTTACG	TGCTGCCTCCCGTAGGAGT	BIpts0055	2003-03-15	Babingi	S 0°03.487	E 25°35.339	Democratic Republic of the Congo	Feces	Eastern Chimpanzee	pan	troglodytes	schweinfurthii	MOBIO POWERSOIL HTP	1	NA	NA	40000	40000	wild	Omnivore	69314	56073	5664	401.767
EasternChimpanzee.BIpts0093.Feces.1.1	SRS2444932	TACAGCGCATACGGATAGCCAAGG	TGCTGCCTCCCGTAGGAGT	BIpts0093	2003-03-15	Babingi	S 0°03.487	E 25°35.339	Democratic Republic of the Congo	Feces	Eastern Chimpanzee	pan	troglodytes	schweinfurthii	MOBIO POWERSOIL HTP	1	NA	NA	40000	40000	wild	Omnivore	75330	61705	5797	398.411
EasternChimpanzee.BIpts0097.Feces.1.1	SRS2444933	TACAGCGCATACCAGAAATGTGTC	TGCTGCCTCCCGTAGGAGT	BIpts0097	2003-04-25	Babingi	S 0°03.487	E 25°35.339	Democratic Republic of the Congo	Feces	Eastern Chimpanzee	pan	troglodytes	schweinfurthii	MOBIO POWERSOIL HTP	1	NA	NA	40000	40000	wild	Omnivore	45826	37554	2388	287.151
EasternChimpanzee.BIpts0246.Feces.1.1	SRS2444934	TACAGCGCATACTGAACCCTATGG	TGCTGCCTCCCGTAGGAGT	BIpts0246	2005-05-19	Babingi	S 0°03.487	E 25°35.339	Democratic Republic of the Congo	Feces	Eastern Chimpanzee	pan	troglodytes	schweinfurthii	MOBIO POWERSOIL HTP	1	NA	NA	40000	40000	wild	Omnivore	23726	15312	687	178.606
EasternChimpanzee.BIpts0248.Feces.1.1	SRS2444935	TACAGCGCATACTCGTGCGTGTTG	TGCTGCCTCCCGTAGGAGT	BIpts0248	2005-07-08	Babingi	S 0°03.487	E 25°35.339	Democratic Republic of the Congo	Feces	Eastern Chimpanzee	pan	troglodytes	schweinfurthii	MOBIO POWERSOIL HTP	1	NA	NA	40000	40000	wild	Omnivore	51946	40384	1093	154.246
EasternChimpanzee.BIpts0257.Feces.1.1	SRS2444929	TACAGCGCATACTTAACCTTCCTG	TGCTGCCTCCCGTAGGAGT	BIpts0257	2005-07-14	Babingi	S 0°03.487	E 25°35.339	Democratic Republic of the Congo	Feces	Eastern Chimpanzee	pan	troglodytes	schweinfurthii	MOBIO POWERSOIL HTP	1	NA	NA	40000	40000	wild	Omnivore	87319	69615	1734	183.987
EasternChimpanzee.BIpts0260.Feces.1.1	SRS2444928	TACAGCGCATACCGATGCTGTTGA	TGCTGCCTCCCGTAGGAGT	BIpts0260	2005-07-25	Babingi	S 0°03.487	E 25°35.339	Democratic Republic of the Congo	Feces	Eastern Chimpanzee	pan	troglodytes	schweinfurthii	MOBIO POWERSOIL HTP	1	NA	NA	40000	40000	wild	Omnivore	67556	53694	1406	162.358
EasternChimpanzee.BIpts2414.Feces.1.1	SRS2444931	TACAGCGCATACTGGTCGCATCGT	TGCTGCCTCCCGTAGGAGT	BIpts2414	2007-04-21	Babingi	S 0°03.487	E 25°35.339	Democratic Republic of the Congo	Feces	Eastern Chimpanzee	pan	troglodytes	schweinfurthii	MOBIO POWERSOIL HTP	1	NA	NA	40000	40000	wild	Omnivore	95607	69281	5659	351.439
EasternChimpanzee.BIpts2415.Feces.1.1	SRS2444930	TACAGCGCATACGTAGAGGTAGAG	TGCTGCCTCCCGTAGGAGT	BIpts2415	2007-04-21	Babingi	S 0°03.487	E 25°35.339	Democratic Republic of the Congo	Feces	Eastern Chimpanzee	pan	troglodytes	schweinfurthii	MOBIO POWERSOIL HTP	1	NA	NA	40000	40000	wild	Omnivore	47658	38455	1594	196.539
EasternChimpanzee.PApts0367.Feces.1.1	SRS2444927	TACAGCGCATACCTGAAGGGCGAA	TGCTGCCTCCCGTAGGAGT	PApts0367	2005-12-15	Parisi	S 0°13'16.22"	E 25°51'32.87"	Democratic Republic of the Congo	Feces	Eastern Chimpanzee	pan	troglodytes	schweinfurthii	MOBIO POWERSOIL HTP	1	NA	NA	40000	40000	wild	Omnivore	27209	4164	929	401.579
EasternChimpanzee.PApts0370.Feces.1.1	SRS2444801	TACAGCGCATACCGTGATCCGCTA	TGCTGCCTCCCGTAGGAGT	PApts0370	2006-01-04	Parisi	S 0°13'16.22"	E 25°51'32.87"	Democratic Republic of the Congo	Feces	Eastern Chimpanzee	pan	troglodytes	schweinfurthii	MOBIO POWERSOIL HTP	1	NA	NA	40000	40000	wild	Omnivore	96318	77511	6984	407.957
EasternChimpanzee.PApts1038.Feces.1.1	SRS2444799	TACAGCGCATACATTTAGGACGAC	TGCTGCCTCCCGTAGGAGT	PApts1038	2006-09-12	Parisi	S 0°13'16.22"	E 25°51'32.87"	Democratic Republic of the Congo	Feces	Eastern Chimpanzee	pan	troglodytes	schweinfurthii	MOBIO POWERSOIL HTP	1	NA	NA	40000	40000	wild	Omnivore	55347	41122	1835	213.703
EasternChimpanzee.PApts1039.Feces.1.1	SRS2444800	TACAGCGCATACGGATCGTAATAC	TGCTGCCTCCCGTAGGAGT	PApts1039	2006-09-12	Parisi	S 0°13'16.22"	E 25°51'32.87"	Democratic Republic of the Congo	Feces	Eastern Chimpanzee	pan	troglodytes	schweinfurthii	MOBIO POWERSOIL HTP	1	NA	NA	40000	40000	wild	Omnivore	62117	47953	2263	230.942
EasternChimpanzee.PApts1044.Feces.1.1	SRS2444796	TACAGCGCATACGTTATCGCATGG	TGCTGCCTCCCGTAGGAGT	PApts1044	2006-09-12	Parisi	S 0°13'16.22"	E 25°51'32.87"	Democratic Republic of the Congo	Feces	Eastern Chimpanzee	pan	troglodytes	schweinfurthii	MOBIO POWERSOIL HTP	1	NA	NA	40000	40000	wild	Omnivore	119111	95833	4285	263.636
EasternChimpanzee.PApts1049.Feces.1.1	SRS2444798	TACAGCGCATACAACGTAGGCTCT	TGCTGCCTCCCGTAGGAGT	PApts1049	2006-09-15	Parisi	S 0°13'16.22"	E 25°51'32.87"	Democratic Republic of the Congo	Feces	Eastern Chimpanzee	pan	troglodytes	schweinfurthii	MOBIO POWERSOIL HTP	1	NA	NA	40000	40000	wild	Omnivore	92274	78025	5815	399.63
EasternChimpanzee.PApts1059.Feces.1.1	SRS2444795	TACAGCGCATACACGACTGCATAA	TGCTGCCTCCCGTAGGAGT	PApts1059	2006-12-02	Parisi	N 3°43'53"	E 22°17'14"	Democratic Republic of the Congo	Feces	Eastern Chimpanzee	pan	troglodytes	schweinfurthii	MOBIO POWERSOIL HTP	1	NA	NA	40000	40000	wild	Omnivore	64753	50964	1827	205.666
EasternChimpanzee.PApts1065.Feces.1.1	SRS2444797	TACAGCGCATACCGTACTCTCGAG	TGCTGCCTCCCGTAGGAGT	PApts1065	2006-12-06	Parisi	N 3°43'53"	E 22°17'14"	Democratic Republic of the Congo	Feces	Eastern Chimpanzee	pan	troglodytes	schweinfurthii	MOBIO POWERSOIL HTP	1	NA	NA	40000	40000	wild	Omnivore	55361	47586	4581	405.481
EasternChimpanzee.UBpts0439.Feces.1.1	SRS2444793	TACAGCGCATACGTCTTCAGCAAG	TGCTGCCTCCCGTAGGAGT	UBpts0439	2006-01-15	Ubangi	N 3°38'36"	E 22°26'03"	Democratic Republic of the Congo	Feces	Eastern Chimpanzee	pan	troglodytes	schweinfurthii	MOBIO POWERSOIL HTP	1	NA	NA	40000	40000	wild	Omnivore	92977	75586	4797	359.22
EasternChimpanzee.UBpts0445.Feces.1.1	SRS2444794	TACAGCGCATACTGGGTCCCACAT	TGCTGCCTCCCGTAGGAGT	UBpts0445	2006-01-18	Ubangi	N 3°38'36"	E 22°26'03"	Democratic Republic of the Congo	Feces	Eastern Chimpanzee	pan	troglodytes	schweinfurthii	MOBIO POWERSOIL HTP	1	NA	NA	40000	40000	wild	Omnivore	107743	72104	1864	180.548
EasternChimpanzee.UBpts0599.Feces.1.1	SRS2444955	TACAGCGCATACCACCCGATGGTT	TGCTGCCTCCCGTAGGAGT	UBpts0599	2006-02-12	Ubangi	N 3°24'15"	E 22°10'17"	Democratic Republic of the Congo	Feces	Eastern Chimpanzee	pan	troglodytes	schweinfurthii	MOBIO POWERSOIL HTP	1	NA	NA	40000	40000	wild	Omnivore	141642	111606	6416	351.89
EasternChimpanzee.UBpts1430.Feces.1.1	SRS2444704	TACAGCGCATACACACGCGGTTTA	TGCTGCCTCCCGTAGGAGT	UBpts1430	2007-01-09	Ubangi	N 3°24'15"	E 22°10'17"	Democratic Republic of the Congo	Feces	Eastern Chimpanzee	pan	troglodytes	schweinfurthii	MOBIO POWERSOIL HTP	1	NA	NA	40000	40000	wild	Omnivore	60539	50005	4050	348.021
EasternChimpanzee.UBpts1435.Feces.1.1	SRS2444874	TACAGCGCATACGTGCAACCAATC	TGCTGCCTCCCGTAGGAGT	UBpts1435	2007-02-14	Ubangi	N 3°24'15"	E 22°10'17"	Democratic Republic of the Congo	Feces	Eastern Chimpanzee	pan	troglodytes	schweinfurthii	MOBIO POWERSOIL HTP	1	NA	NA	40000	40000	wild	Omnivore	125660	105642	3168	242.509
EasternChimpanzee.UBpts1446.Feces.1.1	SRS2444873	TACAGCGCATACTCTGCACTGAGC	TGCTGCCTCCCGTAGGAGT	UBpts1446	2007-02-22	Ubangi	N 3°38'36"	E 22°26'03"	Democratic Republic of the Congo	Feces	Eastern Chimpanzee	pan	troglodytes	schweinfurthii	MOBIO POWERSOIL HTP	1	NA	NA	40000	40000	wild	Omnivore	51782	40919	1953	247.159
EasternChimpanzee.UBpts1452.Feces.1.1	SRS2444880	TACAGCGCATACGTCGCCGTACAT	TGCTGCCTCCCGTAGGAGT	UBpts1452	2007-02-22	Ubangi	N 3°38'36"	E 22°26'03"	Democratic Republic of the Congo	Feces	Eastern Chimpanzee	pan	troglodytes	schweinfurthii	MOBIO POWERSOIL HTP	1	NA	NA	40000	40000	wild	Omnivore	39189	30826	1608	235.848
EasternChimpanzee.UBpts1454.Feces.1.1	SRS2444878	TACAGCGCATACCACCTTACCTTA	TGCTGCCTCCCGTAGGAGT	UBpts1454	2007-02-22	Ubangi	N 3°24'15"	E 22°10'17"	Democratic Republic of the Congo	Feces	Eastern Chimpanzee	pan	troglodytes	schweinfurthii	MOBIO POWERSOIL HTP	1	NA	NA	40000	40000	wild	Omnivore	59793	47955	2923	309.498
EasternChimpanzee.UBpts2037.Feces.1.1	SRS2444879	TACAGCGCATACGAAACATCCCAC	TGCTGCCTCCCGTAGGAGT	UBpts2037	2007-04-05	Ubangi	N 3°38'36"	E 22°26'03"	Democratic Republic of the Congo	Feces	Eastern Chimpanzee	pan	troglodytes	schweinfurthii	MOBIO POWERSOIL HTP	1	NA	NA	40000	40000	wild	Omnivore	60349	49097	2545	278.188
EasternChimpanzee.UBpts2041.Feces.1.1	SRS2444877	TACAGCGCATACTATGTGCCGGCT	TGCTGCCTCCCGTAGGAGT	UBpts2041	2007-06-15	Ubangi	N 3°38'36"	E 22°26'03"	Democratic Republic of the Congo	Feces	Eastern Chimpanzee	pan	troglodytes	schweinfurthii	MOBIO POWERSOIL HTP	1	NA	NA	40000	40000	wild	Omnivore	110677	59864	1164	149.491
ExtractionBlank.1.ExtractionBlank.1.1	SRS2444745	TACAGCGCATACAGAGTCTTGCCA	TGCTGCCTCCCGTAGGAGT	1		NA	NA	NA	NA	Extraction_blank	Extraction Blank	unknown_or_none	unknown_or_none		MOBIO POWERSOIL HTP	1	NA	NA	NA	NA	NA	NA	30	19	15	0
ExtractionBlank.10.ExtractionBlank.1.1	SRS2444746	AATTGTGTCGGAACGGGTCATCAT	TGCTGCCTCCCGTAGGAGT	10		NA	NA	NA	NA	Extraction_blank	Extraction Blank	unknown_or_none	unknown_or_none		MOBIO POWERSOIL HTP	1	NA	NA	NA	NA	NA	NA	11	8	7	0
ExtractionBlank.11.ExtractionBlank.1.1	SRS2444869	AATTGTGTCGGATTAAGACAGTCG	TGCTGCCTCCCGTAGGAGT	11		NA	NA	NA	NA	Extraction_blank	Extraction Blank	unknown_or_none	unknown_or_none		MOBIO POWERSOIL HTP	1	NA	NA	NA	NA	NA	NA	33	20	16	0
ExtractionBlank.12.ExtractionBlank.1.1	SRS2444871	AATTGTGTCGGAGTCGAATTTGCG	TGCTGCCTCCCGTAGGAGT	12		NA	NA	NA	NA	Extraction_blank	Extraction Blank	unknown_or_none	unknown_or_none		MOBIO POWERSOIL HTP	1	NA	NA	NA	NA	NA	NA	39	35	19	0
ExtractionBlank.13.ExtractionBlank.1.1	SRS2444741	AATTGTGTCGGACGTAGGTAGAGG	TGCTGCCTCCCGTAGGAGT	13		NA	NA	NA	NA	Extraction_blank	Extraction Blank	unknown_or_none	unknown_or_none		MOBIO POWERSOIL HTP	1	NA	NA	NA	NA	NA	NA	29	15	14	0
ExtractionBlank.14.ExtractionBlank.1.1	SRS2444742	TGCATACACTGGATGGGTTCCGTC	TGCTGCCTCCCGTAGGAGT	14		NA	NA	NA	NA	Extraction_blank	Extraction Blank	unknown_or_none	unknown_or_none		MOBIO POWERSOIL HTP	2	NA	NA	NA	NA	NA	unknown_or_none	3236	1999	650	433.337
ExtractionBlank.15.ExtractionBlank.1.1	SRS2444744	TGCATACACTGGCTATCTCCTGTC	TGCTGCCTCCCGTAGGAGT	15		NA	NA	NA	NA	Extraction_blank	Extraction Blank	unknown_or_none	unknown_or_none		MOBIO POWERSOIL HTP	2	NA	NA	NA	NA	NA	NA	93	58	20	0
ExtractionBlank.16.ExtractionBlank.1.1	SRS2444743	TGCATACACTGGCCACAGATCGAT	TGCTGCCTCCCGTAGGAGT	16		NA	NA	NA	NA	Extraction_blank	Extraction Blank	unknown_or_none	unknown_or_none		MOBIO POWERSOIL HTP	2	NA	NA	NA	NA	NA	NA	1031	670	214	0
ExtractionBlank.17.ExtractionBlank.1.1	SRS2444870	TGCATACACTGGTGGAGTAGGTGG	TGCTGCCTCCCGTAGGAGT	17		NA	NA	NA	NA	Extraction_blank	Extraction Blank	unknown_or_none	unknown_or_none		MOBIO POWERSOIL HTP	2	NA	NA	NA	NA	NA	NA	15	11	9	0
ExtractionBlank.18.ExtractionBlank.1.1	SRS2444872	TGCATACACTGGGCTCGAAGATTC	TGCTGCCTCCCGTAGGAGT	18		NA	NA	NA	NA	Extraction_blank	Extraction Blank	unknown_or_none	unknown_or_none		MOBIO POWERSOIL HTP	2	NA	NA	NA	NA	NA	NA	89	56	19	0
ExtractionBlank.19.ExtractionBlank.1.1	SRS2444616	TGCATACACTGGGATTCCGGCTCA	TGCTGCCTCCCGTAGGAGT	19		NA	NA	NA	NA	Extraction_blank	Extraction Blank	unknown_or_none	unknown_or_none		MOBIO POWERSOIL HTP	2	NA	NA	NA	NA	NA	NA	206	122	45	0
ExtractionBlank.2.ExtractionBlank.1.1	SRS2444618	TACAGCGCATACCACTGGTGCATA	TGCTGCCTCCCGTAGGAGT	2		NA	NA	NA	NA	Extraction_blank	Extraction Blank	unknown_or_none	unknown_or_none		MOBIO POWERSOIL HTP	1	NA	NA	NA	NA	NA	NA	13	7	6	0
ExtractionBlank.20.ExtractionBlank.1.1	SRS2444619	TGCATACACTGGTTGGCTCTATTC	TGCTGCCTCCCGTAGGAGT	20		NA	NA	NA	NA	Extraction_blank	Extraction Blank	unknown_or_none	unknown_or_none		MOBIO POWERSOIL HTP	2	NA	NA	NA	NA	NA	NA	4233	2716	407	270.454
ExtractionBlank.21.ExtractionBlank.1.1	SRS2444620	TGCATACACTGGGTCACGGACATT	TGCTGCCTCCCGTAGGAGT	21		NA	NA	NA	NA	Extraction_blank	Extraction Blank	unknown_or_none	unknown_or_none		MOBIO POWERSOIL HTP	2	NA	NA	NA	NA	NA	NA	391	224	86	0
ExtractionBlank.22.ExtractionBlank.1.1	SRS2444621	TGCATACACTGGGATCCCACGTAC	TGCTGCCTCCCGTAGGAGT	22		NA	NA	NA	NA	Extraction_blank	Extraction Blank	unknown_or_none	unknown_or_none		MOBIO POWERSOIL HTP	2	NA	NA	NA	NA	NA	NA	34	20	17	0
ExtractionBlank.23.ExtractionBlank.1.1	SRS2444622	TGCATACACTGGGTTAAGCTGACC	TGCTGCCTCCCGTAGGAGT	23		NA	NA	NA	NA	Extraction_blank	Extraction Blank	unknown_or_none	unknown_or_none		MOBIO POWERSOIL HTP	2	NA	NA	NA	NA	NA	NA	57091	37985	967	93.493
ExtractionBlank.24.ExtractionBlank.1.1	SRS2444623	TGCATACACTGGCTCACAACCGTG	TGCTGCCTCCCGTAGGAGT	24		NA	NA	NA	NA	Extraction_blank	Extraction Blank	unknown_or_none	unknown_or_none		MOBIO POWERSOIL HTP	2	NA	NA	NA	NA	NA	NA	121572	77314	8009	388.16
ExtractionBlank.25.ExtractionBlank.1.1	SRS2444624	GCTGTACGGATTTCTTGGAGGTCA	TGCTGCCTCCCGTAGGAGT	25		NA	NA	NA	NA	Extraction_blank	Extraction Blank	unknown_or_none	unknown_or_none		Qiagen UCP Pathogen Mini Kit	2	NA	NA	NA	NA	NA	NA	247	161	24	0
ExtractionBlank.27.ExtractionBlank.1.1	SRS2444625	AATTGTGTCGGACGATCTTCGAGC	TGCTGCCTCCCGTAGGAGT	27		NA	NA	NA	NA	Extraction_blank	Extraction Blank	unknown_or_none	unknown_or_none		MOBIO POWERSOIL HTP	1	NA	NA	NA	NA	NA	NA	23	14	13	0
ExtractionBlank.28.ExtractionBlank.1.1	SRS2444626	AATTGTGTCGGAGTGTTCCCAGAA	TGCTGCCTCCCGTAGGAGT	28		NA	NA	NA	NA	Extraction_blank	Extraction Blank	unknown_or_none	unknown_or_none		MOBIO POWERSOIL HTP	1	NA	NA	NA	NA	NA	NA	15	5	5	0
ExtractionBlank.29.ExtractionBlank.1.1	SRS2444756	ATCACCAGGTGTGATTATCGACGA	TGCTGCCTCCCGTAGGAGT	29		NA	NA	NA	NA	Extraction_blank	Extraction Blank	unknown_or_none	unknown_or_none		Qiagen UCP Mini Pathogen Kit	2	NA	NA	NA	NA	NA	NA	82	56	7	0
ExtractionBlank.3.Feces.1.1	SRS2444755	TACAGCGCATACGTTCGGTGTCCA	TGCTGCCTCCCGTAGGAGT	3		NA	NA	NA	NA	Extraction_blank	Extraction Blank	unknown_or_none	unknown_or_none		MOBIO POWERSOIL HTP	1	NA	NA	NA	NA	NA	NA	26	17	14	0
ExtractionBlank.30.ExtractionBlank.1.1	SRS2444753	ATCACCAGGTGTCATCCCTCTACT	TGCTGCCTCCCGTAGGAGT	30		NA	NA	NA	NA	Extraction_blank	Extraction Blank	unknown_or_none	unknown_or_none		Qiagen UCP Mini Pathogen Kit	2	NA	NA	NA	NA	NA	NA	1	1	1	0
ExtractionBlank.31.blank.1.1	SRS2444754	TGGTCAACGATAAGTTGAGGCATT	TGCTGCCTCCCGTAGGAGT	31		NA	NA	NA	NA	Extraction_blank	Extraction Blank	unknown_or_none	unknown_or_none		Qiagen UCP Mini Pathogen Kit	2	NA	NA	NA	NA	NA	NA	265	151	62	0
ExtractionBlank.32.blank.1.1	SRS2444752	TGGTCAACGATACTCACCTAGGAA	TGCTGCCTCCCGTAGGAGT	32		NA	NA	NA	NA	Extraction_blank	Extraction Blank	unknown_or_none	unknown_or_none		Qiagen UCP Mini Pathogen Kit	2	NA	NA	NA	NA	NA	NA	331	196	78	0
ExtractionBlank.4.ExtractionBlank.1.1	SRS2444751	TACAGCGCATACGATCACGAGAGG	TGCTGCCTCCCGTAGGAGT	4		NA	NA	NA	NA	Extraction_blank	Extraction Blank	unknown_or_none	unknown_or_none		MOBIO POWERSOIL HTP	1	NA	NA	NA	NA	NA	NA	17	15	12	0
ExtractionBlank.5.ExtractionBlank.1.1	SRS2444750	TACAGCGCATACGTCGAATTTGCG	TGCTGCCTCCCGTAGGAGT	5		NA	NA	NA	NA	Extraction_blank	Extraction Blank	unknown_or_none	unknown_or_none		MOBIO POWERSOIL HTP	1	NA	NA	NA	NA	NA	unknown_or_none	3236	2610	349	233.005
ExtractionBlank.6.ExtractionBlank.1.1	SRS2444749	AATTGTGTCGGAACACGCGGTTTA	TGCTGCCTCCCGTAGGAGT	6		NA	NA	NA	NA	Extraction_blank	Extraction Blank	unknown_or_none	unknown_or_none		MOBIO POWERSOIL HTP	1	NA	NA	NA	NA	NA	NA	200	163	96	0
ExtractionBlank.7.Feces.1.1	SRS2444748	AATTGTGTCGGATATGTGCCGGCT	TGCTGCCTCCCGTAGGAGT	7		NA	NA	NA	NA	Extraction_blank	Extraction Blank	unknown_or_none	unknown_or_none		MOBIO POWERSOIL HTP	1	NA	NA	NA	NA	NA	NA	69	51	39	0
ExtractionBlank.8.ExtractionBlank.1.1	SRS2444747	AATTGTGTCGGAGATCACGAGAGG	TGCTGCCTCCCGTAGGAGT	8		NA	NA	NA	NA	Extraction_blank	Extraction Blank	unknown_or_none	unknown_or_none		MOBIO POWERSOIL HTP	1	NA	NA	NA	NA	NA	NA	14	12	8	0
ExtractionBlank.9.ExtractionBlank.1.1	SRS2444833	AATTGTGTCGGACGGATCTAGTGT	TGCTGCCTCCCGTAGGAGT	9		NA	NA	NA	NA	Extraction_blank	Extraction Blank	unknown_or_none	unknown_or_none		MOBIO POWERSOIL HTP	1	NA	NA	NA	NA	NA	NA	10	9	7	0
ExtractionBlank.B1.whales.1.1	SRS2444834	CAGAAATGTGTC	TGCTGCCTCCCGTAGGAGT	B1 - blank for whales		NA	NA	NA	NA	Extraction_blank	Extraction Blank	unknown_or_none	unknown_or_none		PSP Stool	3	NA	NA	NA	NA	wild	unknown_or_none	7881	4953	246	104.8
ExtractionBlank.B2.whales.1.1	SRS2444831	TCTGCACTGAGC	TGCTGCCTCCCGTAGGAGT	B2 - blank for whales		NA	NA	NA	NA	Extraction_blank	unknown_or_none	unknown_or_none	unknown_or_none		PSP Stool	3	NA	NA	NA	NA	wild	NA	834	454	48	0
ExtractionBlank.B3.whales.1.1	SRS2444832	CGACTCTAAACG	TGCTGCCTCCCGTAGGAGT	B3 - blank for whales		NA	NA	NA	NA	Extraction_blank	unknown_or_none	unknown_or_none	unknown_or_none		PSP Stool	3	NA	NA	NA	NA	wild	NA	673	359	44	0
ExtractionBlank.Blank30.ExtractionBlank.1.1	SRS2444726	GCTGTACGGATTGGTGACTAGTTC	TGCTGCCTCCCGTAGGAGT	Blank30		NA	NA	NA	NA	Extraction_blank	Extraction Blank	unknown_or_none	unknown_or_none		Qiagen UCP Pathogen Mini Kit	2	NA	NA	NA	NA	NA	NA	76	51	13	0
ExtractionBlank.D2.ExtractionBlank.1.1	SRS2444829	GCTGTACGGATTCATACCGTGAGT	TGCTGCCTCCCGTAGGAGT	D2		NA	NA	NA	NA	Extraction_blank	Extraction Blank	unknown_or_none	unknown_or_none		Qiagen UCP Pathogen Mini Kit	2	NA	NA	NA	NA	NA	NA	39	15	8	0
Ferret.2.Feces.1.1	SRS2444836	AATTGTGTCGGACTGATCCATCTT	TGCTGCCTCCCGTAGGAGT	2		Philadelphia, PA	N 39.952584°	W 75.165222°	USA	Feces	Ferret	mustela	putorius		MOBIO POWERSOIL HTP	1	0.0875	NA	1500	1500	domestic	Carnivore	5978	5106	177	81.4977
Ferret.3.Feces.1.1	SRS2444951	AATTGTGTCGGAGTGGTCATCGTA	TGCTGCCTCCCGTAGGAGT	3		Philadelphia, PA	N 39.952584°	W 75.165222°	USA	Feces	Ferret	mustela	putorius		MOBIO POWERSOIL HTP	1	0.0827	NA	2500	2500	domestic	Carnivore	17510	15719	525	84.1107
FlemishGiantRabbit.0.Feces.1.1	SRS2444949	TGCATACACTGGTGCGCTGAATGT	TGCTGCCTCCCGTAGGAGT	0		Elizabethtown, PA Fair	N 40.152872°	W 76.602745°	USA	Feces	Rabbit	oryctolagus	cuniculus		MOBIO POWERSOIL HTP	2	0.06	NA	8200	8200	domestic	Herbivore	158638	99396	10333	399.826
Fluke.0.Feces.1.1	SRS2444948	TGCATACACTGGGATTATCGACGA	TGCTGCCTCCCGTAGGAGT	0		Atlantic City, NJ	N 39.364283°	W 74.422927°	USA	Feces	Fluke	paralichthys	dentatus		MOBIO POWERSOIL HTP	2	0.088	NA	1300	1300	wild	Carnivore	29099	18466	1809	331.047
Fly.SH0.Gut.1.1	SRS2444954	ATCACCAGGTGTGTATTTCGGACG	TGCTGCCTCCCGTAGGAGT	SH0		Philadelphia, PA	N 39.952584°	W 75.165222°	USA	Gut	Fly	lucilia	sericata		Qiagen UCP Mini Pathogen Kit	2	NA	0.0527	NA	0.0527	wild	Omnivore	40208	26805	61	10.8351
GENEBLOCK1.0.GeneBlock.1.1	SRS2444684	GCTGTACGGATTGCCAACAACCAT	TGCTGCCTCCCGTAGGAGT	GeneBlock		PennCHOP Microbiome Core	NA	NA	NA	GeneBlock	GeneBlock	unknown_or_none	unknown_or_none		NA	2	NA	NA	NA	NA	NA	NA	29619	17314	98	26.1167
GENEBLOCK2.0.GeneBlock.1.1	SRS2444676	GCTGTACGGATTCTCACAACCGTG	TGCTGCCTCCCGTAGGAGT	GeneBlock		PennCHOP Microbiome Core	NA	NA	NA	GeneBlock	GeneBlock	unknown_or_none	unknown_or_none		NA	2	NA	NA	NA	NA	NA	NA	122869	69149	163	25.9072
Gerbil.1.Feces.1.1	SRS2444678	AATTGTGTCGGACAGAAATGTGTC	TGCTGCCTCCCGTAGGAGT	1		Philadelphia, PA	N 39.952584°	W 75.165222°	USA	Feces	Gerbil	gerbillus	gerbillus		MOBIO POWERSOIL HTP	1	0.0115	NA	92.5	92.5	domestic	Herbivore	30871	25345	1515	206.64
Gerbil.2.Feces.1.1	SRS2444679	AATTGTGTCGGATGAACCCTATGG	TGCTGCCTCCCGTAGGAGT	2		Philadelphia, PA	N 39.952584°	W 75.165222°	USA	Feces	Gerbil	gerbillus	gerbillus		MOBIO POWERSOIL HTP	1	0.0085	NA	92.5	92.5	domestic	Herbivore	33975	28251	2135	257.446
Gerbil.3.Feces.1.1	SRS2444680	AATTGTGTCGGAGAAACATCCCAC	TGCTGCCTCCCGTAGGAGT	3		Philadelphia, PA	N 39.952584°	W 75.165222°	USA	Feces	Gerbil	gerbillus	gerbillus		MOBIO POWERSOIL HTP	1	0.0135	NA	92.5	92.5	domestic	Herbivore	37347	30901	1996	242.248
GiantMillipede.0.Feces.1.2	SRS2444913	ATCACCAGGTGTGCGAGCGAAGTA	TGCTGCCTCCCGTAGGAGT	0		Philadelphia, PA	N 39.952584°	W 75.165222°	USA	Feces	Giant Millipede	archispirostreptus	gigas		Qiagen UCP Mini Pathogen Kit	2	0.034	30.15	NA	30.15	domestic	Omnivore	62781	41284	3580	289.873
Gorilla.BQgor0640.Feces.1.1	SRS2444810	AATTGTGTCGGACACTGGTGCATA	TGCTGCCTCCCGTAGGAGT	BQggg0640	2003-02-05	Belgique	N 3.38817°	E 13.07586°	Cameroon	Feces	Western lowland gorilla	gorilla	gorilla		MOBIO POWERSOIL HTP	1	NA	NA	798960	798960	wild	Folivore	55070	47661	1950	216.694
Gorilla.DGgor0408.Feces.1.1	SRS2444808	AATTGTGTCGGAGTGCAACCAATC	TGCTGCCTCCCGTAGGAGT	DGggg0408	2004-05-22	Diang	N 4.60848°	E 13.12748°	Cameroon	Feces	Western lowland gorilla	gorilla	gorilla		MOBIO POWERSOIL HTP	1	NA	NA	798960	798960	wild	Folivore	68735	60599	3157	248.923
Gorilla.GTgor145.Feces.1.1	SRS2444809	AATTGTGTCGGACGCTCACAGAAT	TGCTGCCTCCCGTAGGAGT	GTggg145	2008-02-22	Goualougo Triangle	N 2.2706°	E 16.5051°	Republic of the Congo	Feces	Western lowland gorilla	gorilla	gorilla		MOBIO POWERSOIL HTP	1	NA	NA	800960	800960	wild	Folivore	61971	46303	2779	291.428
Gorilla.KEgor1471.Feces.1.1	SRS2444814	AATTGTGTCGGAGTTCGGTGTCCA	TGCTGCCTCCCGTAGGAGT	KEgbg1471	2007-02-26	Kasese, Katulu	S 1°38'07.62"	E 27°06'36.92"	Democratic Republic of the Congo	Feces	Eastern lowland gorilla	beringei	graueri		MOBIO POWERSOIL HTP	1	NA	NA	800960	800960	wild	Folivore	77122	67416	2001	197.408
Gorilla.OPgor1909.Feces.1.1	SRS2444813	AATTGTGTCGGAAGGGTGACTTTA	TGCTGCCTCCCGTAGGAGT	OPgbg1909	2007-06-18	Opienge	N 0°14'19.82"	E 27°25'45.13"	Democratic Republic of the Congo	Feces	Eastern lowland gorilla	beringei	graueri		MOBIO POWERSOIL HTP	1	NA	NA	800960	800960	wild	Folivore	89334	78058	3959	283.54
GuineaPig.1.Feces.1.1	SRS2444812	AATTGTGTCGGACGTACTCTCGAG	TGCTGCCTCCCGTAGGAGT	1		Philadelphia, PA	N 39.952584°	W 75.165222°	USA	Feces	Guinea Pig	cavia	porcellus		MOBIO POWERSOIL HTP	1	0.0956	NA	800	800	domestic	Herbivore	40391	34037	4789	450.237
GuineaPig.2.Feces.1.1	SRS2444811	AATTGTGTCGGAAGAGTCTTGCCA	TGCTGCCTCCCGTAGGAGT	2		Philadelphia, PA	N 39.952584°	W 75.165222°	USA	Feces	Guinea Pig	cavia	porcellus		MOBIO POWERSOIL HTP	1	0.0217	NA	800	800	domestic	Herbivore	40674	34250	3869	410.751
H2O.PCRH2O1.PCRH2O.1.1	SRS2444818	GCTGTACGGATTTAGTATGCGCAA	TGCTGCCTCCCGTAGGAGT	PCRH2O1		NA	NA	NA	NA	PCR_H2O	H2O	unknown_or_none	unknown_or_none		Qiagen UCP Pathogen Mini Kit	2	NA	NA	NA	NA	NA	NA	41	24	15	0
H2O.PCRH2O2.PCRH2O.1.1	SRS2444817	TGGTCAACGATATAGGCATGCTTG	TGCTGCCTCCCGTAGGAGT	PCRH2O2		NA	NA	NA	NA	PCR_H2O	H2O	unknown_or_none	unknown_or_none		Qiagen UCP Mini Pathogen Kit	2	NA	NA	NA	NA	NA	NA	284	173	64	0
Hamster.1.Feces.1.1	SRS2444886	AATTGTGTCGGAGTCGCCGTACAT	TGCTGCCTCCCGTAGGAGT	1		Philadelphia, PA	N 39.952584°	W 75.165222°	USA	Feces	Hamster	mesocricetus	auratus		MOBIO POWERSOIL HTP	1	0.0092	NA	110	110	domestic	Omnivore	56515	46598	3569	294.603
Hamster.2.Feces.1.1	SRS2444884	AATTGTGTCGGAGTAGAGGTAGAG	TGCTGCCTCCCGTAGGAGT	2		Philadelphia, PA	N 39.952584°	W 75.165222°	USA	Feces	Hamster	mesocricetus	auratus		MOBIO POWERSOIL HTP	1	0.0171	NA	110	110	domestic	Omnivore	33355	27834	2935	348.275
Hamster.3.Feces.1.1	SRS2444881	AATTGTGTCGGAATTTAGGACGAC	TGCTGCCTCCCGTAGGAGT	3		Philadelphia, PA	N 39.952584°	W 75.165222°	USA	Feces	Hamster	mesocricetus	auratus		MOBIO POWERSOIL HTP	1	0.0156	NA	110	110	domestic	Omnivore	54920	46058	4227	370.795
HermitCrab.0.Feces.1.1	SRS2444888	AATTGTGTCGGAGGTTATTTGGCG	TGCTGCCTCCCGTAGGAGT	0		Philadelphia, PA	N 39.952584°	W 75.165222°	USA	Feces	Hermit Crab	coenobita	sp.		MOBIO POWERSOIL HTP	1	NA	NA	42.4	42.4	domestic	Omnivore	4688	4128	476	210.173
HissingCockroach.0.Feces.1.1	SRS2444883	TGCATACACTGGGTTCTCTTCTCG	TGCTGCCTCCCGTAGGAGT	0		Philadelphia, PA	N 39.952584°	W 75.165222°	USA	Feces	Hissing Cockroach	gromphadorhina	portentosa		MOBIO POWERSOIL HTP	2	0.0131	NA	22.7	22.7	domestic	Omnivore	146936	95286	4803	246.057
HissingCockroach.0.Feces.2.1	SRS2444885	ATCACCAGGTGTGGACTTCCAGCT	TGCTGCCTCCCGTAGGAGT	0		Philadelphia, PA	N 39.952584°	W 75.165222°	USA	Feces	Hissing Cockroach	gromphadorhina	portentosa		Qiagen UCP Mini Pathogen Kit	2	0.0109	NA	22.7	22.7	domestic	Omnivore	55162	36002	2107	232.903
HolsteinCow.0.Feces.1.1	SRS2444875	TGCATACACTGGTGTGCGATAACA	TGCTGCCTCCCGTAGGAGT	0		Elizabethtown, PA Fair	N 40.152872°	W 76.602745°	USA	Feces	Cow	bos	taurus		MOBIO POWERSOIL HTP	2	0.0565	NA	750000	750000	domestic	Herbivore	77389	49295	8552	498.203
Hornworm.1.Gut.1.1	SRS2444531	GCTGTACGGATTTATCGACACAAG	TGCTGCCTCCCGTAGGAGT	1		Philadelphia, PA	N 39.952584°	W 75.165222°	USA	Gut	Hornworm	manduca	quinquemaculata		Qiagen UCP Pathogen Mini Kit	2	NA	1.2308	NA	1.2308	domestic	Herbivore	54429	35110	67	18.6387
Hornworm.2.Gut.1.1	SRS2444530	GCTGTACGGATTAGCATGTCCCGT	TGCTGCCTCCCGTAGGAGT	2		Philadelphia, PA	N 39.952584°	W 75.165222°	USA	Gut	Hornworm	manduca	quinquemaculata		Qiagen UCP Pathogen Mini Kit	2	NA	0.3157	NA	0.3157	domestic	Herbivore	46057	29523	50	15.5404
Horse.AH0.Feces.1.1	SRS2444984	AATTGTGTCGGATTGACCGCGGTT	TGCTGCCTCCCGTAGGAGT	AH0		Allenwood, PA	N 41.107582°	W 76.898297°	USA	Feces	Horse	equus	caballus		MOBIO POWERSOIL HTP	1	0.0589	NA	689460	689460	domestic	Herbivore	49499	41533	9373	669.97
HouseCricket.1.Gut.1.1	SRS2444971	GCTGTACGGATTCCACAGATCGAT	TGCTGCCTCCCGTAGGAGT	1		Philadelphia, PA	N 39.952584°	W 75.165222°	USA	Gut	Cricket	acheta	domesticus		Qiagen UCP Pathogen Mini Kit	2	NA	NA	0.265	0.265	wild	Omnivore	50776	33365	443	84.449
HouseMouse.1.Feces.1.1	SRS2444650	ATCACCAGGTGTTGTCGCAAATAG	TGCTGCCTCCCGTAGGAGT	1		Philadelphia, PA	N 39.952584°	W 75.165222°	USA	Feces	Mouse	mus	musculus		Qiagen UCP Mini Pathogen Kit	2	0.008	NA	21	21	domestic	Omnivore	41082	23228	3192	383.543
HouseMouse.2.Feces.1.1	SRS2444677	ATCACCAGGTGTAGGCTTACGTGT	TGCTGCCTCCCGTAGGAGT	2		Philadelphia, PA	N 39.952584°	W 75.165222°	USA	Feces	Mouse	mus	musculus		Qiagen UCP Mini Pathogen Kit	2	0.0186	NA	21	21	domestic	Omnivore	68177	40683	6678	468.622
Human.2011.Feces.1.1	SRS2444648	AATTGTGTCGGAACGATTCGAGTC	TGCTGCCTCCCGTAGGAGT	2011		Philadelphia, PA	N 39.952584°	W 75.165222°	USA	Feces	Human	homo	sapiens		MOBIO POWERSOIL HTP	1	0.1652	NA	80700	80700	domestic	Omnivore	72779	62639	4428	257.324
Human.2011.Feces.2.1	SRS2444647	TGCATACACTGGTGTAACGCCGAT	TGCTGCCTCCCGTAGGAGT	2011		Philadelphia, PA	N 39.952584°	W 75.165222°	USA	Feces	Human	homo	sapiens		MOBIO POWERSOIL HTP	2	0.3739	NA	80700	80700	domestic	Omnivore	151355	96448	7867	283.312
Human.2012.Feces.1.1	SRS2444646	TGCATACACTGGACTCACAGGAAT	TGCTGCCTCCCGTAGGAGT	2012		Philadelphia, PA	N 39.952584°	W 75.165222°	USA	Feces	Human	homo	sapiens		MOBIO POWERSOIL HTP	2	0.2442	NA	80700	80700	domestic	Omnivore	70406	44731	4327	304.39
Human.2016.Feces.1.1	SRS2444645	AATTGTGTCGGAGTAATGCGTAAC	TGCTGCCTCCCGTAGGAGT	2016		Philadelphia, PA	N 39.952584°	W 75.165222°	USA	Feces	Human	homo	sapiens		MOBIO POWERSOIL HTP	1	0.2442	NA	80700	80700	domestic	Omnivore	64088	54567	4417	280.333
Human.2019.Feces.1.1	SRS2444644	TGCATACACTGGTAATACGGATCG	TGCTGCCTCCCGTAGGAGT	2019		Philadelphia, PA	N 39.952584°	W 75.165222°	USA	Feces	Human	homo	sapiens		MOBIO POWERSOIL HTP	2	0.2427	NA	80700	80700	domestic	Omnivore	26490	16578	2528	338.784
Human.2200.Feces.1.1	SRS2444643	TGCATACACTGGTACCGAAGGTAT	TGCTGCCTCCCGTAGGAGT	2200		Philadelphia, PA	N 39.952584°	W 75.165222°	USA	Feces	Human	homo	sapiens		MOBIO POWERSOIL HTP	2	0.2482	NA	80700	80700	domestic	Omnivore	89392	55843	6766	356.377
Human.2202.Feces.1.1	SRS2444653	AATTGTGTCGGATTCGATGCCGCA	TGCTGCCTCCCGTAGGAGT	2202		Philadelphia, PA	N 39.952584°	W 75.165222°	USA	Feces	Human	homo	sapiens		MOBIO POWERSOIL HTP	1	0.0907	NA	80700	80700	domestic	Omnivore	53986	41743	2559	183.363
Human.2203.Feces.1.1	SRS2444939	AATTGTGTCGGATAATCGGTGCCA	TGCTGCCTCCCGTAGGAGT	2203		Philadelphia, PA	N 39.952584°	W 75.165222°	USA	Feces	Human	homo	sapiens		MOBIO POWERSOIL HTP	1	0.2482	NA	80700	80700	domestic	Omnivore	31020	26413	2675	260.012
Human.2203.Feces.2.1	SRS2444938	TGCATACACTGGACAATAGACACC	TGCTGCCTCCCGTAGGAGT	2203		Philadelphia, PA	N 39.952584°	W 75.165222°	USA	Feces	Human	homo	sapiens		MOBIO POWERSOIL HTP	2	0.2046	NA	80700	80700	domestic	Omnivore	37120	23882	1258	197.833
Human.2204.Feces.1.1	SRS2444941	TGCATACACTGGATCAGTACTAGG	TGCTGCCTCCCGTAGGAGT	2204		Philadelphia, PA	N 39.952584°	W 75.165222°	USA	Feces	Human	homo	sapiens		MOBIO POWERSOIL HTP	2	0.3603	NA	80700	80700	domestic	Omnivore	205932	131785	9419	285.867
Human.2207.Feces.1.1	SRS2444940	AATTGTGTCGGACCGAGGTATAAT	TGCTGCCTCCCGTAGGAGT	2207		Philadelphia, PA	N 39.952584°	W 75.165222°	USA	Feces	Human	homo	sapiens		MOBIO POWERSOIL HTP	1	0.2812	NA	80700	80700	domestic	Omnivore	74590	63105	2517	168.197
Human.2207.Feces.2.1	SRS2444944	TGCATACACTGGGCCTAGCCCAAT	TGCTGCCTCCCGTAGGAGT	2207		Philadelphia, PA	N 39.952584°	W 75.165222°	USA	Feces	Human	homo	sapiens		MOBIO POWERSOIL HTP	2	0.2656	NA	80700	80700	domestic	Omnivore	52047	30684	2634	230.503
Human.2209.Feces.1.1	SRS2444942	AATTGTGTCGGAATTCTCTCACGT	TGCTGCCTCCCGTAGGAGT	2209		Philadelphia, PA	N 39.952584°	W 75.165222°	USA	Feces	Human	homo	sapiens		MOBIO POWERSOIL HTP	1	0.3603	NA	80700	80700	domestic	Omnivore	85254	73342	4812	254.991
Human.2209.Feces.1.2	SRS2444947	TGCATACACTGGCATACCGTGAGT	TGCTGCCTCCCGTAGGAGT	2209		Philadelphia, PA	N 39.952584°	W 75.165222°	USA	Feces	Human	homo	sapiens		MOBIO POWERSOIL HTP	2	0.2079	NA	80700	80700	domestic	Omnivore	141225	86477	5026	247.08
Human.2209.Feces.2.1	SRS2444943	TGCATACACTGGATGTGTGTAGAC	TGCTGCCTCCCGTAGGAGT	2209		Philadelphia, PA	N 39.952584°	W 75.165222°	USA	Feces	Human	homo	sapiens		MOBIO POWERSOIL HTP	2	0.1652	NA	80700	80700	domestic	Omnivore	88200	55968	7028	354.667
Human.2210.Feces.1.1	SRS2444937	TGCATACACTGGCGGTCAATTGAC	TGCTGCCTCCCGTAGGAGT	2210		Philadelphia, PA	N 39.952584°	W 75.165222°	USA	Feces	Human	homo	sapiens		MOBIO POWERSOIL HTP	2	0.2812	NA	80700	80700	domestic	Omnivore	65933	41213	3891	281.372
Human.B201601.Feces.1.1	SRS2444936	TGCATACACTGGAAGGCGCTCCTT	TGCTGCCTCCCGTAGGAGT	B201601		Philadelphia, PA	N 39.952584°	W 75.165222°	USA	Feces	Human	homo	sapiens		MOBIO POWERSOIL HTP	2	0.2699	NA	80700	80700	domestic	Omnivore	6091	3847	236	123.162
Isopod.2.Gut.1.1	SRS2444821	ATCACCAGGTGTGATTCCGGCTCA	TGCTGCCTCCCGTAGGAGT	2		Philadelphia, PA	N 39.952584°	W 75.165222°	USA	Gut	Woodlouse	porcellio	laevis		Qiagen UCP Mini Pathogen Kit	2	NA	0.0215	NA	0.0215	wild	Herbivore	42912	28360	1352	182.929
JerseyCow.0.Feces.1.1	SRS2444820	TGCATACACTGGGATGTTCGCTAG	TGCTGCCTCCCGTAGGAGT	0		Elizabethtown, PA Fair	N 40.152872°	W 76.602745°	USA	Feces	Cow	bos	taurus		MOBIO POWERSOIL HTP	2	0.0831	NA	750000	750000	domestic	Herbivore	164728	105518	26991	738.208
LabMosquito.AS15.Gut.1.1	SRS2444731	GCTGTACGGATTGTCGACAGAGGA	TGCTGCCTCCCGTAGGAGT	AS15		Philadelphia, PA	N 39.952584°	W 75.165222°	USA	Gut	Lab Mosquito (stephensi)	anopheles	stephensi		Qiagen UCP Pathogen Mini Kit	2	NA	0.0025	NA	0.0025	lab	Carnivore	6240	4021	347	191.366
LabMouse.65L1.Feces.1.1	SRS2444729	ATCACCAGGTGTTGCAGCAAGATT	TGCTGCCTCCCGTAGGAGT	65L1		Philadelphia, PA	N 39.952584°	W 75.165222°	USA	Feces	Mouse	mus	musculus		Qiagen UCP Mini Pathogen Kit	2	0.0325	NA	55.4	55.4	lab	Omnivore	65328	41690	2501	219.401
LabMouse.65R1.Feces.1.1	SRS2444730	ATCACCAGGTGTCATTCGTGGCGT	TGCTGCCTCCCGTAGGAGT	65R1		Philadelphia, PA	N 39.952584°	W 75.165222°	USA	Feces	Mouse	mus	musculus		Qiagen UCP Mini Pathogen Kit	2	0.0293	NA	55.4	55.4	lab	Omnivore	30602	19808	915	146.752
LabMouse.65R2.Feces.1.1	SRS2444736	ATCACCAGGTGTGCTCTCCGTAGA	TGCTGCCTCCCGTAGGAGT	65R2		Philadelphia, PA	N 39.952584°	W 75.165222°	USA	Feces	Mouse	mus	musculus		Qiagen UCP Mini Pathogen Kit	2	0.0266	NA	55.4	55.4	lab	Omnivore	63398	39906	2950	240.869
LargePetstoreMealworm.2.Gut.1.1	SRS2444608	GCTGTACGGATTGTGGTGGTTTCC	TGCTGCCTCCCGTAGGAGT	2		Philadelphia, PA	N 39.952584°	W 75.165222°	USA	Gut	Petstore Mealworm	tenebrio	molitor		Qiagen UCP Pathogen Mini Kit	2	NA	0.6252	NA	0.6252	domestic	Omnivore	69075	46486	473	74.9011
LargePetstoreMealworm.3.Gut.1.1	SRS2444609	GCTGTACGGATTGGACTTCCAGCT	TGCTGCCTCCCGTAGGAGT	3		Philadelphia, PA	N 39.952584°	W 75.165222°	USA	Gut	Petstore Mealworm	tenebrio	molitor		Qiagen UCP Pathogen Mini Kit	2	NA	0.676	NA	0.676	domestic	Omnivore	103562	69048	1130	113.388
LargePetstoreMealworm.4.Gut.1.1	SRS2444610	GCTGTACGGATTGATCCCACGTAC	TGCTGCCTCCCGTAGGAGT	4		Philadelphia, PA	N 39.952584°	W 75.165222°	USA	Gut	Petstore Mealworm	tenebrio	molitor		Qiagen UCP Pathogen Mini Kit	2	NA	0.6256	NA	0.6256	domestic	Omnivore	86143	54844	947	118.398
LargePetstoreMealworm.5.Gut.1.1	SRS2444611	GCTGTACGGATTGCGAGCGAAGTA	TGCTGCCTCCCGTAGGAGT	5		Philadelphia, PA	N 39.952584°	W 75.165222°	USA	Gut	Petstore Mealworm	tenebrio	molitor		Qiagen UCP Pathogen Mini Kit	2	NA	0.5527	NA	0.5527	domestic	Omnivore	87142	58312	544	72.5297
LemonShark.LI10.Feces.1.1	SRS2444613	TGCATACACTGGTGTGAATTCGGA	TGCTGCCTCCCGTAGGAGT	SLI10		Panama City, FL	N 27 54.992°	W 083 13.846°	USA	Feces	LemonShark	negaprion	brevirostris		MOBIO POWERSOIL HTP	2	0.0345	NA	136500	136500	wild	Carnivore	22853	14995	110	33.6207
LionheadRabbit.DayFeces.Feces.1.1	SRS2444893	TGCATACACTGGGGCCAGTTCCTA	TGCTGCCTCCCGTAGGAGT	DayFeces	2016-09-03	Elizabethtown, PA Fair	N 40.152872°	W 76.602745°	USA	Feces	Rabbit	oryctolagus	cuniculus		MOBIO POWERSOIL HTP	2	0.0374	NA	2200	2200	domestic	Herbivore	90566	57879	3291	338.844
LionheadRabbit.NightFeces.Feces.1.1	SRS2444896	TGCATACACTGGTATACCGCTGCG	TGCTGCCTCCCGTAGGAGT	NightFeces	2016-09-03	Elizabethtown, PA Fair	N 40.152872°	W 76.602745°	USA	Feces	Rabbit	oryctolagus	cuniculus		MOBIO POWERSOIL HTP	2	0.0566	NA	2200	2200	domestic	Herbivore	111853	70963	7251	402.759
Macaque.mt1.Feces.1.1	SRS2444895	AATTGTGTCGGAATTGACCGGTCA	TGCTGCCTCCCGTAGGAGT	mt1		Covington, LA	N 30.475470°	W 90.100911°	USA	Feces	Macaque	macaca	mulatta		MOBIO POWERSOIL HTP	1	NA	NA	6520	6520	lab	Omnivore	39688	34830	1652	289.556
Macaque.mt2.Feces.1.1	SRS2444890	AATTGTGTCGGATACACAAGTCGC	TGCTGCCTCCCGTAGGAGT	mt2		Covington, LA	N 30.475470°	W 90.100911°	USA	Feces	Macaque	macaca	mulatta		MOBIO POWERSOIL HTP	1	NA	NA	6520	6520	lab	Omnivore	71877	60845	4542	321.273
Macaque.mt3.Feces.1.1	SRS2444889	AATTGTGTCGGAGGTTCCATTAGG	TGCTGCCTCCCGTAGGAGT	mt3		Covington, LA	N 30.475470°	W 90.100911°	USA	Feces	Macaque	macaca	mulatta		MOBIO POWERSOIL HTP	1	NA	NA	6520	6520	lab	Omnivore	82134	70441	6008	349.723
Macaque.mt4.Feces.1.1	SRS2444892	AATTGTGTCGGACAACACATGCTG	TGCTGCCTCCCGTAGGAGT	mt4		Covington, LA	N 30.475470°	W 90.100911°	USA	Feces	Macaque	macaca	mulatta		MOBIO POWERSOIL HTP	1	NA	NA	6520	6520	lab	Omnivore	77781	65805	5247	317.726
Macaque.mt5.Feces.1.1	SRS2444891	AATTGTGTCGGAACTGATGGCCTC	TGCTGCCTCCCGTAGGAGT	mt5		Covington, LA	N 30.475470°	W 90.100911°	USA	Feces	Macaque	macaca	mulatta		MOBIO POWERSOIL HTP	1	NA	NA	6520	6520	lab	Omnivore	66193	56308	3946	322.311
Macaque.mt6.Feces.1.1	SRS2444898	AATTGTGTCGGATTCTCCATCACA	TGCTGCCTCCCGTAGGAGT	mt6		Covington, LA	N 30.475470°	W 90.100911°	USA	Feces	Macaque	macaca	mulatta		MOBIO POWERSOIL HTP	1	NA	NA	6520	6520	lab	Omnivore	72491	62121	4429	294.777
Mandrill.george.Feces.1.1	SRS2444897	AATTGTGTCGGAGTGTTAGATGTG	TGCTGCCTCCCGTAGGAGT	George	2011-10-13	RC Tchimpounga Sanctuary	S 4°31'03.38"	E 11°49'55.93"	Republic of the Congo, sanctuary	Feces	Mandrill	mandrillus	sphinx		MOBIO POWERSOIL HTP	1	NA	NA	22375	22375	wild	Omnivore	64391	54611	5139	363.626
Mandrill.madol.Feces.1.1	SRS2444764	AATTGTGTCGGAAGCTATGTATGG	TGCTGCCTCCCGTAGGAGT	Madol	2011-10-14	RC Tchimpounga Sanctuary	S 4°31'03.38"	E 11°49'55.93"	Republic of the Congo, sanctuary	Feces	Mandrill	mandrillus	sphinx		MOBIO POWERSOIL HTP	1	NA	NA	22375	22375	wild	Omnivore	73200	61913	4965	345.746
MiniRex.0.Feces.1.1	SRS2444763	TGCATACACTGGTTGGGTACACGT	TGCTGCCTCCCGTAGGAGT	0		Elizabethtown, PA Fair	N 40.152872°	W 76.602745°	USA	Feces	Rabbit	oryctolagus	cuniculus		MOBIO POWERSOIL HTP	2	0.1352	1360.78	NA	1360.78	domestic	Herbivore	16801	10842	825	290.44
NigeriaCameroonChimpanzee.GApte65.Feces.1.1	SRS2444691	AATTGTGTCGGAGGATCGTAATAC	TGCTGCCTCCCGTAGGAGT	GApte65	2008-06-12	Gashaka	N 7°22'00.54"	E 11°29'12.46"	Nigeria	Feces	Nigeria-Cameroon Chimpanzee	pan	troglodytes	ellioti	MOBIO POWERSOIL HTP	1	NA	NA	40000	40000	wild	Omnivore	34791	29941	2835	324.353
NigerianDesertGoat.0.Feces.1.1	SRS2444910	TGCATACACTGGGCAATTAGGTAC	TGCTGCCTCCCGTAGGAGT	0		Elizabethtown, PA Fair	N 40.152872°	W 76.602745°	USA	Feces	Goat	capra	aegagrus	hircus	MOBIO POWERSOIL HTP	2	0.0554	NA	18143.7	18143.7	domestic	Herbivore	165078	105140	24487	697.047
Parakeet.1.Feces.1.1	SRS2444688	AATTGTGTCGGACACCTTACCTTA	TGCTGCCTCCCGTAGGAGT	1		Philadelphia, PA	N 39.952584°	W 75.165222°	USA	Feces	Parakeet	melopsittacus	undulatus		MOBIO POWERSOIL HTP	1	0.0213	NA	40	40	domestic	Herbivore	26600	20427	68	17.556
Parakeet.2.Feces.1.1	SRS2444687	AATTGTGTCGGATGGGTCCCACAT	TGCTGCCTCCCGTAGGAGT	2		Philadelphia, PA	N 39.952584°	W 75.165222°	USA	Feces	Parakeet	melopsittacus	undulatus		MOBIO POWERSOIL HTP	1	0.0553	NA	40	40	domestic	Herbivore	34081	31000	202	28.2833
PetstoreMouse.1.Feces.1.1	SRS2444757	AATTGTGTCGGATTGATCCGGTAG	TGCTGCCTCCCGTAGGAGT	1		Philadelphia, PA	N 39.952584°	W 75.165222°	USA	Feces	Mouse	mus	musculus		MOBIO POWERSOIL HTP	1	0.0469	NA	30	30	domestic	Omnivore	44131	38434	1142	139.426
PetstoreMouse.2.Feces.1.1	SRS2444765	AATTGTGTCGGATCTGCACTGAGC	TGCTGCCTCCCGTAGGAGT	2		Philadelphia, PA	N 39.952584°	W 75.165222°	USA	Feces	Mouse	mus	musculus		MOBIO POWERSOIL HTP	1	0.0762	NA	30	30	domestic	Omnivore	33217	27226	1023	205.517
PetstoreMouse.3.Feces.1.1	SRS2444766	AATTGTGTCGGAGGTTCGGTCCAT	TGCTGCCTCCCGTAGGAGT	3		Philadelphia, PA	N 39.952584°	W 75.165222°	USA	Feces	Mouse	mus	musculus		MOBIO POWERSOIL HTP	1	0.0426	NA	30	30	domestic	Omnivore	18418	16163	470	120.461
PetstoreRat.1.Feces.1.1	SRS2444696	AATTGTGTCGGAGCATCAGAGTTA	TGCTGCCTCCCGTAGGAGT	1		Philadelphia, PA	N 39.952584°	W 75.165222°	USA	Feces	Rat	rattus	norvegicus		MOBIO POWERSOIL HTP	1	0.058	NA	475	475	domestic	Omnivore	60977	52410	3518	276.489
PetstoreRat.3.Feces.1.1	SRS2444694	AATTGTGTCGGATGTGGCTCGTGT	TGCTGCCTCCCGTAGGAGT	3		Philadelphia, PA	N 39.952584°	W 75.165222°	USA	Feces	Rat	rattus	norvegicus		MOBIO POWERSOIL HTP	1	0.0918	NA	475	475	domestic	Omnivore	31318	26882	2521	295.171
Pig.BI0331.Feces.1.1	SRS2444541	AATTGTGTCGGAACGCGAACTAAT	TGCTGCCTCCCGTAGGAGT	BI0331	2005-10-29	Babingi	S 0°03.487	E 25°35.339	Democratic Republic of the Congo	Feces	Pig	sus	scrofa	domesticus	MOBIO POWERSOIL HTP	1	NA	NA	35000	35000	wild	Omnivore	45071	38667	3846	393.396
Pig.LP1.Feces.1.1	SRS2444542	TGCATACACTGGGGTGACTAGTTC	TGCTGCCTCCCGTAGGAGT	LP1	2016-09-03	GDS Fair, Newfoundland, PA	N 41.308185°	W 75.322633°	USA	Feces	Pig	sus	scrofa	domesticus	MOBIO POWERSOIL HTP	2	0.1233	NA	100000	100000	domestic	Omnivore	107737	69717	7723	391.46
Pig.LP2.Feces.1.1	SRS2444543	TGCATACACTGGTAGTATGCGCAA	TGCTGCCTCCCGTAGGAGT	LP2	2016-09-03	GDS Fair, Newfoundland, PA	N 41.308185°	W 75.322633°	USA	Feces	Pig	sus	scrofa	domesticus	MOBIO POWERSOIL HTP	2	0.1979	NA	100000	100000	domestic	Omnivore	107884	69418	6125	307.611
Pig.WA0337.Feces.1.1	SRS2444544	AATTGTGTCGGACGTGACAATAGT	TGCTGCCTCCCGTAGGAGT	WA0337	2005-11-06	Wanie-rukula	N 0°11'50.84"	E 25°31'36.62"	Democratic Republic of the Congo	Feces	Pig	sus	scrofa		MOBIO POWERSOIL HTP	1	NA	NA	100000	100000	wild	Omnivore	40351	34164	2181	268.329
Pig.WB0706.Feces.1.1	SRS2444545	AATTGTGTCGGAAGTTGTAGTCCG	TGCTGCCTCCCGTAGGAGT	WB0706	2006-03-29	Wamba	N 2°08'24.66"	E 27°59'35.64"	Democratic Republic of the Congo	Feces	Pig	sus	scrofa		MOBIO POWERSOIL HTP	1	NA	NA	100000	100000	wild	Omnivore	55092	47894	2038	195.152
PolishRabit.0.Feces.1.1	SRS2444546	TGCATACACTGGTACTCGGGAACT	TGCTGCCTCCCGTAGGAGT	0		Elizabethtown, PA Fair	N 40.152872°	W 76.602745°	USA	Feces	Rabbit	oryctolagus	cuniculus		MOBIO POWERSOIL HTP	2	0.0487	NA	1100	1100	domestic	Herbivore	334704	208231	16088	367.806
PrayingMantis.0.Feces.1.1	SRS2444547	ATCACCAGGTGTATGCCATGCCGT	TGCTGCCTCCCGTAGGAGT	0		Philadelphia, PA	N 39.952584°	W 75.165222°	USA	Feces	Praying Mantis	mantis	religiosa		Qiagen UCP Mini Pathogen Kit	2	0.0035	2.55	NA	2.55	wild	Carnivore	38883	24491	189	33.6777
Primate.CFpts01.Feces.1.1	SRS2444837	AATTGTGTCGGAGCATAGCATCAA	TGCTGCCTCCCGTAGGAGT	CFpts01	2010-11-23	Chimfunshi	S 0°13'16.22"	E 25°51'32.87"	Zambia, sanctuary	Feces	Eastern Chimpanzee	pan	troglodytes	schweinfurthii	MOBIO POWERSOIL HTP	1	NA	NA	40000	40000	wild	Omnivore	46114	39249	3543	312.282
Primate.GMpts759.Feces.1.1	SRS2444840	AATTGTGTCGGATGTAAGACTTGG	TGCTGCCTCCCGTAGGAGT	GMpts759	2005-01-17	Gombe, Mitumba	S 4°42'00.76"	E 29°37'00.07"	Tanzania	Feces	Eastern Chimpanzee	pan	troglodytes	schweinfurthii	MOBIO POWERSOIL HTP	1	NA	NA	40000	40000	wild	Omnivore	70676	60395	3338	256.217
Primate.LUpts2136.Feces.1.1	SRS2444839	AATTGTGTCGGAAACGTAGGCTCT	TGCTGCCTCCCGTAGGAGT	LUpts2136	2007-09-28	Lubutu	S 0°13'16.22"	E 25°51'32.87"	Democratic Republic of the Congo	Feces	Eastern Chimpanzee	pan	troglodytes	schweinfurthii	MOBIO POWERSOIL HTP	1	NA	NA	40000	40000	wild	Omnivore	19377	17068	1052	195.296
Primate.TCpts11.Feces.1.1	SRS2444842	AATTGTGTCGGAATCCCTACGGAA	TGCTGCCTCCCGTAGGAGT	TCpts11	2009-07-28	Tchimpounga	N 3°24'15"	E 22°10'17"	Republic of the Congo, sanctuary	Feces	Eastern Chimpanzee	pan	troglodytes	schweinfurthii	MOBIO POWERSOIL HTP	1	NA	NA	40000	40000	wild	Omnivore	73228	58556	3995	301.916
Primate.TZpts304.Feces.1.1	SRS2444841	AATTGTGTCGGAGCTTGAGCTTGA	TGCTGCCTCCCGTAGGAGT	UGpts304	2010-02-22	Ugalla	S 5°29'46.86"	E 30°33'37.87"	Tanzania	Feces	Eastern Chimpanzee	pan	troglodytes	schweinfurthii	MOBIO POWERSOIL HTP	1	NA	NA	40000	40000	wild	Omnivore	48327	40991	3488	332.879
Rabbit.1.Feces.1.1	SRS2444695	AATTGTGTCGGATGGCAAATCTAG	TGCTGCCTCCCGTAGGAGT	1		Philadelphia, PA	N 39.952584°	W 75.165222°	USA	Feces	Rabbit	oryctolagus	cuniculus		MOBIO POWERSOIL HTP	1	0.0603	NA	2200	2200	domestic	Herbivore	68297	58844	4975	312.06
RedandWhiteHolsteinCow.0.Feces.1.1	SRS2444699	TGCATACACTGGCTGCTATTCCTC	TGCTGCCTCCCGTAGGAGT	0		Elizabethtown, PA Fair	N 40.152872°	W 76.602745°	USA	Feces	Cow	bos	taurus		MOBIO POWERSOIL HTP	2	0.1137	NA	750000	750000	domestic	Herbivore	165200	104978	24438	731.464
RedColobus.KB_RC208.Feces.1.1	SRS2444697	AATTGTGTCGGACTGTCAGTGACC	TGCTGCCTCCCGTAGGAGT	hsrc2	2003-10-07	Kibale, Ngogo	N 0°29'09.75"	E 30°23'22.82"	Uganda	Feces	Red Colobus	piliocolobus	badius		MOBIO POWERSOIL HTP	1	NA	NA	8200	8200	wild	Herbivore	42969	37306	1508	307.72
RhinocerosBeetleGrub.0.Feces.1.1	SRS2444594	TGCATACACTGGAACTAGTTCAGG	TGCTGCCTCCCGTAGGAGT	0		Philadelphia, PA	N 39.952584°	W 75.165222°	USA	Feces	Rhinoceros Beetle	megasoma	actaeon		MOBIO POWERSOIL HTP	2	0.0313	39.15	NA	39.15	domestic	Herbivore	23007	14996	628	204.252
SandEncrustingWorm.1.Gut.1.1	SRS2444698	ATCACCAGGTGTATCAGTACTAGG	TGCTGCCTCCCGTAGGAGT	1		Gulf Specimen Marine Laboratories, Inc., Panacea, FL	N 30.029120°	W 84.398617°	USA	Gut	Encrusted Sand Tubed Worm	saballaria	sp.		Qiagen UCP Mini Pathogen Kit	2	NA	0.0076	NA	0.0076	domestic	Planktivore	2449	1576	242	217.767
SBUShark.LI15.Feces.1.1	SRS2444571	TGCATACACTGGGTGGTGGTTTCC	TGCTGCCTCCCGTAGGAGT	SLI15		Panama City, FL	N 27 54.992°	W 083 13.846°	USA	Feces	SBUShark	carcharhinus	leucas		MOBIO POWERSOIL HTP	2	0.1735	NA	160000	160000	wild	Carnivore	36468	24813	183	40.7086
SBUShark.LI20.Feces.1.1	SRS2444791	TGCATACACTGGTCTCTACCACTC	TGCTGCCTCCCGTAGGAGT	SLI20		Panama City, FL	N 27 54.992°	W 083 13.846°	USA	Feces	SBUShark	carcharhinus	leucas		MOBIO POWERSOIL HTP	2	0.218	NA	160000	160000	wild	Carnivore	41754	26605	3684	390.461
SBUShark.LI4.Feces.1.1	SRS2444570	TGCATACACTGGTCATGCTCCATT	TGCTGCCTCCCGTAGGAGT	SLI103		Panama City, FL	N 27 54.992°	W 083 13.846°	USA	Feces	SBUShark	carcharhinus	leucas		MOBIO POWERSOIL HTP	2	0.1394	NA	160000	160000	wild	Carnivore	274852	176154	266	27.1061
SBUShark.LI6.Feces.1.1	SRS2444792	TGCATACACTGGGTTGTTCTGGGA	TGCTGCCTCCCGTAGGAGT	SLI6		Panama City, FL	N 27 54.992°	W 083 13.846°	USA	Feces	SBUShark	carcharhinus	leucas		MOBIO POWERSOIL HTP	2	0.0975	NA	160000	160000	wild	Carnivore	142254	96118	492	45.5463
SBUShark.LI9.Feces.1.1	SRS2444805	TGCATACACTGGGTCGACAGAGGA	TGCTGCCTCCCGTAGGAGT	SLI9		Panama City, FL	N 27 54.992°	W 083 13.846°	USA	Feces	SBUShark	carcharhinus	leucas		MOBIO POWERSOIL HTP	2	0.1027	NA	160000	160000	wild	Carnivore	80747	52858	464	55.5264
SeaCucumber.1.Gut.1.1	SRS2444651	ATCACCAGGTGTATGTCACCGCTG	TGCTGCCTCCCGTAGGAGT	1		Gulf Specimen Marine Laboratories, Inc., Panacea, FL	N 30.029120°	W 84.398617°	USA	Feces_in_water	Striped Sea Cucumber	thyonella	gemmata		Qiagen UCP Mini Pathogen Kit	2	NA	6.655	NA	6.655	domestic	Omnivore	33617	21539	1176	229.532
SeaRobin.1.Feces.1.1	SRS2444656	TGCATACACTGGTAGGCATGCTTG	TGCTGCCTCCCGTAGGAGT	1		Atlantic City, NJ	N 39.364283°	W 74.422927°	USA	Feces	Sea Robin	prionotus	carolinus		MOBIO POWERSOIL HTP	2	0.0448	NA	1542.21	1542.21	wild	Carnivore	73968	46735	2310	209.885
SeaRobin.2.Feces.1.1	SRS2444654	TGCATACACTGGATGTCACCGCTG	TGCTGCCTCCCGTAGGAGT	2		Atlantic City, NJ	N 39.364283°	W 74.422927°	USA	Feces	Sea Robin	prionotus	carolinus		MOBIO POWERSOIL HTP	2	0.0877	NA	1542.21	1542.21	wild	Carnivore	104610	67558	3748	266.126
Sheep.2.Feces.1.1	SRS2444629	TGCATACACTGGGTGTTGTCGTGC	TGCTGCCTCCCGTAGGAGT	2	2016-08-27	Elizabethtown, PA Fair	N 40.152872°	W 76.602745°	USA	Feces	Sheep	ovis	aries		MOBIO POWERSOIL HTP	2	0.2019	NA	40000	40000	wild	Herbivore	36926	23605	3753	652.636
Sheep.A1.Feces.1.1	SRS2444790	AATTGTGTCGGAAACTTTCAGGAG	TGCTGCCTCCCGTAGGAGT	A1	2016-09-03	Newfoundland, PA	N 41.308185°	W 75.322633°	USA	Feces	Sheep	ovis	aries		MOBIO POWERSOIL HTP	1	0.049	NA	40000	40000	wild	Herbivore	85174	73289	17230	716.269
Sheep.A2.Feces.1.1	SRS2444780	AATTGTGTCGGAGGATAGCCAAGG	TGCTGCCTCCCGTAGGAGT	A2	2016-09-03	Newfoundland, PA	N 41.308185°	W 75.322633°	USA	Feces	Sheep	ovis	aries		MOBIO POWERSOIL HTP	1	0.0917	NA	40000	40000	wild	Herbivore	79913	68076	15862	701.946
Sheep.A3.Feces.1.1	SRS2444714	AATTGTGTCGGAGGAATCCGATTA	TGCTGCCTCCCGTAGGAGT	A3	2016-09-03	Newfoundland, PA	N 41.308185°	W 75.322633°	USA	Feces	Sheep	ovis	aries		MOBIO POWERSOIL HTP	1	0.0292	NA	40000	40000	wild	Herbivore	71137	61212	14385	702.781
Sheep.Lepf1.Feces.1.1	SRS2444713	TGCATACACTGGGAGCCATCTGTA	TGCTGCCTCCCGTAGGAGT	Lepf1	2016-08-27	Elizabethtown, PA Fair	N 40.152872°	W 76.602745°	USA	Feces	Sheep	ovis	aries		MOBIO POWERSOIL HTP	2	0.0869	NA	40000	40000	domestic	Herbivore	42763	27273	4068	616.784
Shrimp.2.Gut.1.1	SRS2444628	ATCACCAGGTGTTGTAACGCCGAT	TGCTGCCTCCCGTAGGAGT	2		Gulf Specimen Marine Laboratories, Inc., Panacea, FL	N 30.029120°	W 84.398617°	USA	Gut	Pink Shrimp	farfantepenaeus	duorarum		Qiagen UCP Mini Pathogen Kit	2	NA	0.0103	NA	0.0103	domestic	Omnivore	2057	1312	79	74.8607
Skate.2.Feces.1.1	SRS2444960	TGCATACACTGGCGTGCTTAGGCT	TGCTGCCTCCCGTAGGAGT	2		Atlantic City, NJ	N 39.364283°	W 74.422927°	USA	Feces	Skate	leucoraja	ocellata		MOBIO POWERSOIL HTP	2	0.1315	NA	500	500	wild	Carnivore	89799	58778	1037	78.7826
SmallPetstoreCricket.1.Gut.1.1	SRS2444961	GCTGTACGGATTTTGCCAAGAGTC	TGCTGCCTCCCGTAGGAGT	1		Philadelphia, PA	N 39.952584°	W 75.165222°	USA	Gut	Cricket	acheta	domesticus		Qiagen UCP Pathogen Mini Kit	2	NA	0.0339	NA	0.0339	domestic	Omnivore	29958	19100	270	87.8403
SmallPetstoreCricket.2.Gut.1.1	SRS2444855	GCTGTACGGATTAGCTGTCAAGCT	TGCTGCCTCCCGTAGGAGT	2		Philadelphia, PA	N 39.952584°	W 75.165222°	USA	Gut	Cricket	acheta	domesticus		Qiagen UCP Pathogen Mini Kit	2	NA	0.0042	NA	0.0042	domestic	Omnivore	50074	33327	409	101.318
SmallPetstoreCricket.3.Gut.1.1	SRS2444856	GCTGTACGGATTGTTAAGCTGACC	TGCTGCCTCCCGTAGGAGT	3		Philadelphia, PA	N 39.952584°	W 75.165222°	USA	Gut	Cricket	acheta	domesticus		Qiagen UCP Pathogen Mini Kit	2	NA	0.0031	NA	0.0031	domestic	Omnivore	29438	18515	280	124.359
SootyMangabey.anne.Feces.1.1	SRS2444968	AATTGTGTCGGAGTAAATTCAGGC	TGCTGCCTCCCGTAGGAGT	Anne	2002-07-29	Tai forest, habituated	N 5°41'23.51"	W 6.939444°	Ivory Coast	Feces	Sooty Mangabey	cercocebus	atys		MOBIO POWERSOIL HTP	1	NA	NA	7850	7850	wild	Omnivore	29418	25074	4387	556.705
SootyMangabey.yoko.Feces.1.1	SRS2444967	AATTGTGTCGGACGCTACAACTCG	TGCTGCCTCCCGTAGGAGT	Yoko	2002-06-04	Tai forest, habituated	N 5°41'23.51"	W 6.939444°	Ivory Coast	Feces	Sooty Mangabey	cercocebus	atys		MOBIO POWERSOIL HTP	1	NA	NA	7850	7850	wild	Omnivore	59248	50612	6244	416.702
SSBShark.LI14.Feces.1.1	SRS2444998	TGCATACACTGGGGACTTCCAGCT	TGCTGCCTCCCGTAGGAGT	SLI14		Panama City, FL	N 30 22.410°	W 080 51.696°	USA	Gut_contents	SSBShark	carcharhinus	plumbeus		MOBIO POWERSOIL HTP	2	0.4011	NA	58967	58967	wild	Carnivore	11209	8034	163	54.1626
SSBShark.LI18.Feces.1.1	SRS2444999	TGCATACACTGGTACTACGTGGCC	TGCTGCCTCCCGTAGGAGT	SLI18		Panama City, FL	N 30 21.486°	W 080 47.753°	USA	Gut_contents	SSBShark	carcharhinus	plumbeus		MOBIO POWERSOIL HTP	2	0.1939	NA	58967	58967	wild	Carnivore	48948	32032	2006	336.285
SSBShark.LI5.Feces.1.1	SRS2444614	TGCATACACTGGTATCTATCCTGC	TGCTGCCTCCCGTAGGAGT	SLI101H2		Panama City, FL	N 30 19. 216°	W 080 47.345°	USA	Gut_contents	SSBShark	carcharhinus	plumbeus		MOBIO POWERSOIL HTP	2	0.2662	NA	58967	58967	wild	Carnivore	71030	52426	177	32.9932
SSBShark.LI7.Feces.1.1	SRS2444767	TGCATACACTGGGTACGATATGAC	TGCTGCCTCCCGTAGGAGT	SLI7		Panama City, FL	N 27 58.479°	W 083 19.035°	USA	Gut_contents	SSBShark	carcharhinus	plumbeus		MOBIO POWERSOIL HTP	2	0.2176	NA	58967	58967	wild	Carnivore	122127	79623	246	35.8237
SSBShark.LI8.Feces.1.1	SRS2444906	TGCATACACTGGTGCAGCAAGATT	TGCTGCCTCCCGTAGGAGT	SLI8		Panama City, FL	N 30 22.410°	W 080 51.696°	USA	Gut_contents	SSBShark	carcharhinus	plumbeus		MOBIO POWERSOIL HTP	2	1.6408	NA	58967	58967	wild	Carnivore	7061	4699	578	258.825
TigerShark.LI11.Feces.1.1	SRS2444904	TGCATACACTGGAGCAACATTGCA	TGCTGCCTCCCGTAGGAGT	SLI11		Panama City, FL	N 27 58.479°	W 083 19.035°	USA	Gut_contents	TigerShark	galeocerdo	cuvier		MOBIO POWERSOIL HTP	2	0.1148	NA	110000	110000	wild	Carnivore	99386	69134	276	27.3703
TigerShark.LI2.Feces.1.1	SRS2444905	TGCATACACTGGTTCTCTCGACAT	TGCTGCCTCCCGTAGGAGT	SLI110		Panama City, FL	N 27 54.992°	W 083 13.846°	USA	Gut_contents	TigerShark	galeocerdo	cuvier		MOBIO POWERSOIL HTP	2	0.1331	NA	110000	110000	wild	Carnivore	67458	45042	160	27.1169
Wasp.0.Gut.1.1	SRS2444549	TGGTCAACGATATGTGCGATAACA	TGCTGCCTCCCGTAGGAGT	0		Philadelphia, PA	N 39.952584°	W 75.165222°	USA	Gut	Eastern Yellowjacket	vespula	maculifrons		Qiagen UCP Mini Pathogen Kit	2	NA	0.0377	NA	0.0377	wild	Omnivore	93901	61703	795	63.813
WesternChimpanzee.CCptv01.Feces.1.1	SRS2444554	AATTGTGTCGGAATTCGGTAGTGC	TGCTGCCTCCCGTAGGAGT	CCptv01	2010-04-01	Center for Chimp Conservation	N 9°45'55.78"	W 9°42'35.88"°	Guinea, sanctuary	Feces	Western Chimpanzee	pan	troglodytes	verus	MOBIO POWERSOIL HTP	1	NA	NA	40000	40000	wild	Omnivore	80252	68869	7949	424.073
Whale.AK1.Feces.1.1	SRS2444553	TGAACCCTATGG	TGCTGCCTCCCGTAGGAGT	AK1	2011-06-22	Sitka, AK	N 57.053056°	W 135.330000°	USA	Feces	Humpback Whale	megaptera	novaeangliae		PSP Stool	3	NA	NA	29000000	29000000	wild	Planktivore	1177827	734352	9720	264.095
Whale.AK2.Feces.1.1	SRS2444552	GAAACATCCCAC	TGCTGCCTCCCGTAGGAGT	AK2	2008-10-12	Seymour Canal, AK	N 57.786111°	W 134.074167°	USA	Feces	Humpback Whale	megaptera	novaeangliae		PSP Stool	3	NA	NA	29000000	29000000	wild	Planktivore	811160	523814	3767	96.2709
Whale.AK3.Feces.1.1	SRS2444557	ACACGCGGTTTA	TGCTGCCTCCCGTAGGAGT	AK3	2009-11-15	Seymour Canal, AK	N 57.786111°	W 134.074167°	USA	Feces	Humpback Whale	megaptera	novaeangliae		PSP Stool	3	NA	NA	29000000	29000000	wild	Planktivore	991040	615502	7216	164.468
Whale.BP2.Feces.1.1	SRS2444556	TTGATCCGGTAG	TGCTGCCTCCCGTAGGAGT	BP2	2015-05-02	Cape Cod, MA	N 41.668790°	W 70.296241°	USA	Feces	Fin Whale	balaenoptera	physalus		PSP Stool	3	NA	NA	54431100	54431100	wild	Planktivore	1091519	605965	5078	177.162
Whale.EG3.Feces.1.1	SRS2444901	GGTTCGGTCCAT	TGCTGCCTCCCGTAGGAGT	EG3	2008-09-17	Bay of Fundy	N 44.772849°	W 66.309551°	Canada	Feces	Right Whale	eubalaena	glacialis		PSP Stool	3	NA	NA	71700000	71700000	wild	Planktivore	2712789	1752086	12652	113.753
Whale.EG4.Feces.1.1	SRS2444914	GCATCAGAGTTA	TGCTGCCTCCCGTAGGAGT	EG4	2008-09-16	Bay of Fundy	N 44.772849°	W 66.309551°	Canada	Feces	Right Whale	eubalaena	glacialis		PSP Stool	3	NA	NA	71700000	71700000	wild	Planktivore	1902080	1221158	13012	145.826
Whale.EG5.Feces.1.1	SRS2444923	TGTGGCTCGTGT	TGCTGCCTCCCGTAGGAGT	EG5	2008-09-11	Bay of Fundy	N 44.772849°	W 66.309551°	Canada	Feces	Right Whale	eubalaena	glacialis		PSP Stool	3	NA	NA	71700000	71700000	wild	Planktivore	1574816	954062	12178	208.903
*Miseq run 1 performed 11/14/2016 in Bushman lab. Miseq run 2 performed 12/21/2016 at CHOP. Miseq run 3 performed ??.
**Number of reads with barcodes mapping to each sample.
***Number of reads excluding reads assigned to Chloroplast OTUs.
****Number of OTUs containing reads from each sample, excluding Chloroplast OTUs.
*****Number of OTUs after rarefaction of samples to 1,000 reads.
