# Supplementary material for: Allometry and Ecology of the Bilaterian Gut Microbiome
Source: mBio. 2018 Mar 27;9(2):e00319-18. doi: 10.1128/mBio.00319-18 (PMC5874926; doi:10.1128/mBio.00319-18)
Supplement: Table S3 [file mbo002183790st3.xlsx]

## Sheet: Sheet1
Table S3: Oligonucleotides used in 16S PCR and 16S qPCR
Assay	Oligo	Sequence	Components
Illumina 16S V1V2 Library Preparation Primers	PCR Forward Amplification Primer	5'-AATGATACGGCGACCACCGAGATCTACAC-ACGAGACTGATT-TATGGTAATT-GT-AGAGTTTGATCCTGGCTCAG-3'	5' Illumina adapter, example 12-base Golay barcode, forward pad*, linker**, 27F Forward Primer
	PCR Reverse Amplification Primer	5'-CAAGCAGAAGACGGCATACGAGAT-TCCCTTGTCTCC-AGTCAGTCAG-CC-TGCTGCCTCCCGTAGGAGT-3'	Reverse complement of 3' Illumina adapter, example 12-base Golay barcode, reverse pad, linker, 338R Reverse Primer
Illumina 16S V1V2 Sequencing Primers	Forward Sequencing Primer	5'-TATGGTAATT-GT-AGAGTTTGATCCTGGCTCAG-3'	Forward pad, linker, 27F Forward Primer
	Reverse Sequencing Primer	5'-AGTCAGTCAG-CC-TGCTGCCTCCCGTAGGAGT-3'	Reverse pad, linker, 338R Reverse Primer
	Reverse Barcode Sequencing Primer	5'-ACTCCTACGGGAGGCAGCA-GG-CTGACTGACT-3'	Reverse complement of 338R Reverse Primer, linker, reverse complement of reverse pad
16S V1V2 qPCR Oligonucleotides	qPCR Forward Primer	5’-AGAGTTTGATCCTGGCTCAG-3’	BSF8 primer
	qPCR Reverse Primer	5´-TCGACTTGCATGTRTTA-3´	BSR65/17 primer
	qPCR probe	5' - /56-FAM/TAA +CA+C ATG +CA+A GT+C GA/3BHQ_1/ - 3'	5'6-FAM dye, landing sequence, 3' Black Hole Quencher-1
