# Supplementary material for: Allometry and Ecology of the Bilaterian Gut Microbiome
Source: mBio. 2018 Mar 27;9(2):e00319-18. doi: 10.1128/mBio.00319-18 (PMC5874926; doi:10.1128/mBio.00319-18)
Supplement: Table S4 [file mbo002183790st4.xlsx]

## Sheet: Sheet1
TaxonRank	TaxonName	AerobicStatus	Explanation
Class	Clostridia	obligate anaerobe	Inferred: Overwhelming majority of lower-level taxa detected were obligately anaerobic
Family	Acetobacteraceae	aerobe	Family description
Family	Bacillaceae	facultative anaerobe	Family description ('aerobic or facultatively anaerobic')
Family	Bacteroidaceae	obligate anaerobe	Family description
Family	Caulobacteraceae	aerobe	Family description
Family	Clostridiaceae	obligate anaerobe	Family description ('generally obligately anaerobic rods')
Family	Coriobacteriaceae	obligate anaerobe	Inferred: all lower-level taxa detected were obligately anaerobic
Family	Enterobacteriaceae	facultative anaerobe	Family description
Family	Erysipelotrichaceae	variable	Family description
Family	Flavobacteriaceae	aerobe	Family description ('usually aerobic')
Family	Lachnospiraceae	obligate anaerobe	Family description
Family	Lactobacillaceae	facultative anaerobe	By inspection: three constituent genera are facultative, microaerophilic, or aerobic
Family	Marinilabiaceae	facultative anaerobe	By inspection: sole constituent genus is facultatively anaerobic
Family	Mycoplasmataceae	facultative anaerobe	Family description ('facultatively anaerobic in most cases')
Family	Phyllobacteriaceae	aerobe	Family description
Family	Prevotellaceae	obligate anaerobe	Family description
Family	Rhodobacteraceae	facultative anaerobe	By inspection: Family description is either facultative anaerobe or aerobic
Family	Rhodospirillaceae	variable	Genus definition for the type genus is variable, thus the family is variable
Family	Rikenellaceae	obligate anaerobe	By inspection: both constituent genera are obligately anaerobic
Family	Ruminococcaceae	obligate anaerobe	Family description
Family	S24-7	obligate anaerobe	Sole cultured isolate is obligately anaerobic (PMID 27670113), genomic analysis indicates an obligately anaerobic lifestyle (PMID 27388460)
Genus	[Eubacterium]	obligate anaerobe	By inspection: species E biforme and E. cylindroides are anaerobic according to species definition
Genus	[Prevotella]	obligate anaerobe	Genus definition (for Alloprevotella)
Genus	Abiotrophia	facultative anaerobe	Genus definition
Genus	Achromobacter	aerobe	Genus definition
Genus	Acidaminococcus	obligate anaerobe	Genus definition
Genus	Acidovorax	aerobe	Genus definition
Genus	Adlercreutzia	obligate anaerobe	Genus definition
Genus	Aerococcus	facultative anaerobe	Genus definition
Genus	Aeromicrobium	aerobe	Genus definition
Genus	Aggregatibacter	facultative anaerobe	Genus definition
Genus	Agrobacterium	aerobe	Genus definition
Genus	Akkermansia	obligate anaerobe	Genus definition
Genus	Alistipes	obligate anaerobe	Genus definition
Genus	Alkaliphilus	obligate anaerobe	Genus definition
Genus	Anaerococcus	obligate anaerobe	Genus definition
Genus	Anaerotruncus	obligate anaerobe	Genus definition
Genus	Aquabacterium	microaerobe	Genus definition
Genus	Arthrobacter	aerobe	Genus definition
Genus	Atopobium	obligate anaerobe	Genus definition
Genus	Aurantimonas	obligate anaerobe	Genus definition
Genus	Azospira	microaerobe	Genus definition
Genus	Bacillus	aerobe	Genus definition
Genus	Bacteroides	obligate anaerobe	Genus definition
Genus	Beutenbergia	microaerobe or aerobe	Genus definition
Genus	Bifidobacterium	obligate anaerobe	Genus definition
Genus	Blautia	obligate anaerobe	Genus definition
Genus	Bosea	aerobe	Genus definition
Genus	Bradyrhizobium	aerobe	Genus definition
Genus	Brevibacillus	aerobe	Genus definition
Genus	Brevundimonas	aerobe	Genus definition
Genus	Bulleidia	obligate anaerobe	Genus definition
Genus	Butyricicoccus	obligate anaerobe	Genus definition
Genus	Butyricimonas	obligate anaerobe	Genus definition
Genus	Caloramator	obligate anaerobe	Genus definition
Genus	Catenibacterium	obligate anaerobe	Genus definition
Genus	Catonella	obligate anaerobe	Genus definition
Genus	Cellulosimicrobium	facultative anaerobe	Genus definition
Genus	Christensenella	obligate anaerobe	Genus definition
Genus	Chryseobacterium	aerobe	Genus definition
Genus	Clostridium	obligate anaerobe	Genus definition
Genus	Clostridium	obligate anaerobe	Genus definition
Genus	Clostridium	obligate anaerobe	Genus definition
Genus	Clostridium	obligate anaerobe	Genus definition
Genus	Collinsella	obligate anaerobe	Genus definition
Genus	Comamonas	aerobe	Genus definition
Genus	Corynebacterium	facultative anaerobe	Genus definition
Genus	Cronobacter	facultative anaerobe	Genus definition
Genus	Deinococcus	aerobe	Genus definition
Genus	Delftia	obligate anaerobe	Genus definition
Genus	Desulfosporosinus	obligate anaerobe	Genus definition
Genus	Desulfotomaculum	obligate anaerobe	Genus definition
Genus	Devosia	aerobe	Genus definition
Genus	Dialister	obligate anaerobe	Genus definition
Genus	Dorea	obligate anaerobe	Genus definition
Genus	Dyadobacter	aerobe	Genus definition
Genus	Dysgonomonas	obligate anaerobe	Genus definition
Genus	Eggerthella	obligate anaerobe	Genus definition
Genus	Eikenella	facultative anaerobe	Genus definition
Genus	Enhydrobacter	facultative anaerobe	Genus definition
Genus	Enterobacter	facultative anaerobe	Genus definition
Genus	Enterococcus	facultative anaerobe	Genus definition
Genus	Facklamia	facultative anaerobe	Genus definition
Genus	Faecalibacterium	obligate anaerobe	Genus definition
Genus	Fructobacillus	facultative anaerobe	Genus definition
Genus	Fusibacter	obligate anaerobe	Genus definition
Genus	Fusobacterium	obligate anaerobe	Genus definition
Genus	Garciella	obligate anaerobe	Genus definition
Genus	Gemella	facultative anaerobe	Genus definition
Genus	Granulicatella	facultative anaerobe	Genus definition
Genus	Granulicatella	facultative anaerobe	Genus definition
Genus	Helcococcus	facultative anaerobe	Genus definition
Genus	Helicobacter	microaerobe or anaerobe	Genus definition
Genus	Herbaspirillum	microaerobe or anaerobe	Genus definition
Genus	Holdemania	obligate anaerobe	Genus definition
Genus	Janthinobacterium	aerobe	Genus definition
Genus	Kingella	aerobe	Genus definition
Genus	Kocuria	aerobe	Genus definition
Genus	Lachnobacterium	obligate anaerobe	Genus definition
Genus	Lachnospira	obligate anaerobe	Genus definition
Genus	Lactobacillus	facultative anaerobe	Genus definition
Genus	Lactococcus	facultative anaerobe	Genus definition
Genus	Leptotrichia	variable	Genus definition
Genus	Megasphaera	obligate anaerobe	Genus definition
Genus	Mesorhizobium	aerobe	Genus definition
Genus	Microbacterium	aerobe	Genus definition
Genus	Micrococcus	aerobe	Genus definition
Genus	Microlunatus	aerobe	Genus definition
Genus	Mobiluncus	obligate anaerobe	Genus definition
Genus	Mogibacterium	obligate anaerobe	Genus definition
Genus	Moryella	obligate anaerobe	Genus definition
Genus	Neisseria	aerobe	Genus definition
Genus	Novosphingobium	obligate anaerobe	Genus definition
Genus	Ochrobactrum	obligate anaerobe	Genus definition
Genus	Odoribacter	obligate anaerobe	Genus definition
Genus	Olivibacter	obligate anaerobe	Genus definition
Genus	Oribacterium	obligate anaerobe	Genus definition
Genus	Paludibacter	obligate anaerobe	Genus definition
Genus	Parabacteroides	obligate anaerobe	Genus definition
Genus	Paracoccus	obligate anaerobe	Genus definition
Genus	Paraprevotella	obligate anaerobe	Genus definition
Genus	Patulibacter	aerobe	Genus definition
Genus	Pedobacter	obligate anaerobe	Genus definition
Genus	Peptoniphilus	obligate anaerobe	Genus definition
Genus	Photobacterium	facultative anaerobe	Genus definition
Genus	Polaromonas	aerobe	Genus definition
Genus	Porphyromonas	obligate anaerobe	Genus definition
Genus	Prevotella	obligate anaerobe	Genus definition
Genus	Propionibacterium	microaerobe or anaerobe	Genus definition
Genus	Pseudobutyrivibrio	obligate anaerobe	Genus definition
Genus	Pseudomonas	variable	Genus definition
Genus	Pseudoxanthomonas	aerobe	Genus definition
Genus	Psychrobacter	aerobe	Genus definition
Genus	Pyramidobacter	obligate anaerobe	Genus definition
Genus	Ralstonia	aerobe	Genus definition
Genus	Rikenella	obligate anaerobe	Genus definition
Genus	Roseburia	obligate anaerobe	Genus definition
Genus	Rothia	microaerobe or aerobe	Genus definition
Genus	Ruminococcus	obligate anaerobe	Genus definition
Genus	Schwartzia	obligate anaerobe	Genus definition
Genus	Sediminibacterium	obligate anaerobe	Genus definition
Genus	Shuttleworthia	obligate anaerobe	Genus definition
Genus	Slackia	obligate anaerobe	Genus definition
Genus	Sneathia	obligate anaerobe	Genus definition
Genus	Sphaerochaeta	obligate anaerobe	Genus definition
Genus	Sphingobium	aerobe	Genus definition
Genus	Sphingomonas	aerobe	Genus definition
Genus	Sphingopyxis	aerobe	Genus definition
Genus	Staphylococcus	facultative anaerobe	Genus definition
Genus	Streptococcus	facultative anaerobe	Genus definition
Genus	Succinivibrio	obligate anaerobe	Genus definition
Genus	Sulfuritalea	facultative anaerobe	Genus definition
Genus	Sutterella	microaerobe or anaerobe	Genus definition
Genus	Tannerella	obligate anaerobe	Genus definition
Genus	Tepidibacter	obligate anaerobe	Genus definition
Genus	Tepidimicrobium	obligate anaerobe	Genus definition
Genus	Tsukamurella	aerobe	Genus definition
Genus	Turicibacter	obligate anaerobe	Genus definition
Genus	Variovorax	aerobe	Genus definition
Genus	Veillonella	obligate anaerobe	Genus definition
Genus	Vibrio	facultative anaerobe	Genus definition
Genus	Wautersiella	aerobe	Genus definition
Genus	Wolbachia	intracellular	Genus definition
Kingdom	Unassigned	no taxonomic assignment	Special label
Order	Bacteroidales	obligate anaerobe	Inferred: Overwhelming majority of lower-level taxa detected were obligately anaerobic
Order	Pseudomonadales	aerobe	Order description
Order	Streptophyta	Streptophyta	Special label
